# Supplementary material for: South Asian origin and global transmission history of Mycobacterium tuberculosis lineage 4
Source: mSystems. 2025 May 20;10(6):e00427-25. doi: 10.1128/msystems.00427-25 (PMC12172454; doi:10.1128/msystems.00427-25)
Supplement: Supplemental tables — Tables S1 to S4. [file msystems.00427-25-s0002.xlsx]

## Sheet: Table legends
Table S1. A complete list of samples analysed in this study. Coverages and mean depths were computed by mapping reads to the H37Rv reference genome (NCBI’s RefSeq accession number: NC_000962.3). mtbtyper (https://github.com/ythaworn/mtbtyper) and TB-Profiler (2) were used to genotype and to determine the bacterial drug resistance type with default settings, respectively. The column “year_lsd2” co…
Table S2. List of samples used in the Bayesian tip-dating analysis and model selection. See legend to Table S1.
Table S3. Clock and tree prior model selection analysis. The models are sorted by log marginal likelihood scores from largest (best-fit) to smallest (poorest fit). Log Bayes factors were computed by finding the differences between the models’ log marginal likelihood scores.
Table S4. AIC scores of the nine explored state transition and root prior models in the stochastic character mapping analysis.

## Sheet: Table S1
Run_accession_number	coverage	mean_depth	genotype_main	country	region	dr_type	year	year_lsd2
DRR034342	98.2161	19.0428	L4.9	Japan	East Asia	Sensitive	2008	2008
DRR034344	99.5249	56.5727	L4.9	Japan	East Asia	Sensitive	2008	2008
DRR034345	98.738	20.5545	L4.5	Japan	East Asia	Sensitive	2013	2013
DRR034355	98.8365	20.4168	L4.9	Japan	East Asia	Sensitive	2013	2013
DRR034356	98.8581	21.3992	L4.9	Japan	East Asia	Sensitive	2013	2013
DRR034364	98.694	20.381	L4.3	Japan	East Asia	Sensitive	2013	2013
DRR034370	98.8532	18.1558	L4.2	Japan	East Asia	Sensitive	2013	2013
DRR034374	98.5397	15.5397	L4.3	Japan	East Asia	Sensitive	2013	2013
DRR034377	98.596	25.0419	L4.5	Japan	East Asia	Sensitive	2013	2013
DRR034379	98.7334	13.9758	L4.9	Japan	East Asia	Sensitive	2013	2013
DRR034380	98.6595	17.9312	L4.4	Japan	East Asia	Sensitive	2013	2013
DRR034385	98.6315	17.6019	L4.9	Japan	East Asia	Sensitive	2013	2013
DRR034390	97.5924	15.2802	L4.3	Japan	East Asia	Sensitive	2013	2013
DRR034396	99.3226	28.6692	L4.9	Japan	East Asia	Sensitive	2013	2013
DRR034403	98.7577	22.7489	L4.3	Japan	East Asia	Sensitive	2013	2013
DRR034408	98.7746	19.4695	L4.3	Japan	East Asia	Sensitive	2013	2013
DRR034409	98.6072	18.2538	L4.8	Japan	East Asia	Sensitive	2013	2013
DRR034410	98.982	22.1175	L4.2	Japan	East Asia	Sensitive	2013	2013
DRR034411	98.6529	18.5918	L4.9	Japan	East Asia	Sensitive	2013	2013
DRR034412	98.9514	21.2518	L4.9	Japan	East Asia	Sensitive	2013	2013
DRR034413	98.4167	15.773	L4.2	Japan	East Asia	Sensitive	2013	2013
DRR034415	98.7787	23.8972	L4.3	Japan	East Asia	Sensitive	2013	2013
DRR034426	98.5215	16.7797	L4.9	Japan	East Asia	Sensitive	2013	2013
DRR034435	98.4715	38.2211	L4.5	Japan	East Asia	Sensitive	2008	2008
DRR034437	97.7419	20.4957	L4.4	Japan	East Asia	Other	2008	2008
DRR034441	99.2585	33.2674	L4.9	Japan	East Asia	Sensitive	2008	2008
DRR034444	99.064	35.5684	L4.5	Japan	East Asia	HR-TB	2008	2008
DRR034445	99.1114	34.1971	L4.9	Japan	East Asia	Sensitive	2008	2008
DRR034447	98.9726	37.5311	L4.2	Japan	East Asia	Sensitive	2008	2008
DRR034452	98.5447	27.4476	L4	Japan	East Asia	Sensitive	2008	2008
DRR034456	99.4132	29.2222	L4.9	Japan	East Asia	Sensitive	2008	2008
DRR034457	98.9466	38.6294	L4.5	Japan	East Asia	HR-TB	2008	2008
DRR034472	98.6707	40.249	L4.9	Japan	East Asia	Sensitive	2008	2008
DRR034474	98.9644	33.6859	L4.5	Japan	East Asia	Sensitive	2008	2008
DRR034475	98.7179	48.4828	L4.5	Japan	East Asia	Sensitive	2008	2008
DRR034477	97.9696	18.0898	L4.5	Japan	East Asia	Sensitive	2008	2008
DRR034479	98.6488	33.3231	L4.5	Japan	East Asia	Sensitive	2008	2008
DRR034480	98.6398	19.8595	L4.2	Japan	East Asia	Sensitive	2008	2008
DRR034483	96.8757	18.864	L4.4	Japan	East Asia	Other	2008	2008
DRR034484	98.0444	25.9898	L4.3	Japan	East Asia	Sensitive	2008	2008
DRR034488	98.5632	16.2662	L4.9	Japan	East Asia	Sensitive	2008	2008
DRR034494	98.6546	26.4934	L4.5	Japan	East Asia	Sensitive	2008	2008
DRR034499	99.079	41.9122	L4.5	Japan	East Asia	Sensitive	2008	2008
DRR034503	99.0443	23.5359	L4.5	Japan	East Asia	Other	2008	2008
DRR034504	98.7655	26.0419	L4.2	Japan	East Asia	Sensitive	2008	2008
DRR034507	98.6017	23.3685	L4.2	Japan	East Asia	Sensitive	2008	2008
DRR034513	98.0779	20.4008	L4.7	Japan	East Asia	Sensitive	2008	2008
DRR034521	98.8573	24.9869	L4.9	Japan	East Asia	Sensitive	2008	2008
DRR034524	98.1098	24.7764	L4.1	Japan	East Asia	Sensitive	2008	2008
DRR034528	98.5099	23.2801	L4.9	Japan	East Asia	Sensitive	2008	2008
DRR034534	98.6118	27.9421	L4	Japan	East Asia	Sensitive	2008	2008
DRR130056	99.9034	22.5987	L4.1	Japan	East Asia	MDR-TB	2012	2012
DRR130059	99.4902	51.7227	L4.5	Japan	East Asia	Pre-XDR-TB	2012	2012
DRR130085	99.7305	53.1384	L4.1	Japan	East Asia	MDR-TB	2012	2012
DRR130087	98.8738	79.056	L4.3	Japan	East Asia	Pre-XDR-TB	2012	2012
DRR130088	98.8436	69.7367	L4.3	Japan	East Asia	Pre-XDR-TB	2012	2012
DRR130089	98.8697	21.6173	L4.3	Japan	East Asia	Pre-XDR-TB	2012	2012
DRR130090	98.8428	39.2515	L4.3	Japan	East Asia	Pre-XDR-TB	2012	2012
DRR130106	99.7478	110.635	L4.5	Japan	East Asia	Pre-XDR-TB	2014	2014
DRR130108	99.5255	74.8629	L4.3	Japan	East Asia	MDR-TB	2014	2014
DRR130115	99.6518	54.0331	L4.4	Japan	East Asia	MDR-TB	2012	2012
DRR130118	99.5786	56.0628	L4.9	Japan	East Asia	Pre-XDR-TB	2012	2012
DRR130127	99.2747	87.8377	L4.8	Japan	East Asia	MDR-TB	2011	2011
DRR130130	99.7808	87.5564	L4.9	Japan	East Asia	HR-TB	2011	2011
DRR130138	99.4753	44.3755	L4.5	Japan	East Asia	Pre-XDR-TB	2012	2012
DRR130144	99.6367	81.7661	L4.2	Japan	East Asia	MDR-TB	2012	2012
DRR130150	99.636	84.4005	L4.2	Japan	East Asia	MDR-TB	2012	2012
DRR130158	99.5889	69.7325	L4.9	Japan	East Asia	MDR-TB	2014	2014
DRR130161	99.5495	75.8616	L4.5	Japan	East Asia	MDR-TB	2014	2014
DRR130183	99.631	89.0531	L4.3	Japan	East Asia	Pre-XDR-TB	2003	2003
DRR130187	98.9388	133.365	L4.3	Japan	East Asia	Pre-XDR-TB	2002	2002
DRR130188	98.9426	114.822	L4.3	Japan	East Asia	Pre-XDR-TB	2010	2010
DRR130193	99.4528	98.4972	L4.9	Japan	East Asia	Pre-XDR-TB	2002	2002
DRR130195	99.1249	63.9647	L4.2	Japan	East Asia	MDR-TB	2014	2014
DRR130198	99.5422	59.8608	L4.9	Japan	East Asia	Pre-XDR-TB	2011	2011
DRR130200	99.4983	122.499	L4	Japan	East Asia	Pre-XDR-TB	2003	2003
DRR130212	99.6391	124.42	L4.2	Japan	East Asia	Pre-XDR-TB	2012	2012
DRR130228	99.8792	76.5523	L4.5	Japan	East Asia	Sensitive	2015	2015
DRR130229	99.5604	51.7194	L4.3	Japan	East Asia	Sensitive	2015	2015
DRR130233	99.803	69.361	L4.2	Japan	East Asia	Sensitive	2015	2015
DRR130236	99.8922	83.7559	L4.2	Japan	East Asia	Sensitive	2015	2015
DRR130239	99.8394	22.7464	L4.2	Japan	East Asia	Sensitive	2016	2016
DRR130242	99.564	95.7321	L4.9	Japan	East Asia	MDR-TB	2002	2002
DRR184603	99.6119	399.24	L4.3	Vietnam	SEA	HR-TB		b(2007,2009)
DRR184604	99.7014	391.732	L4.1	Vietnam	SEA	Sensitive		b(2007,2009)
DRR184615	99.3422	394.68	L4.1	Vietnam	SEA	Sensitive		b(2007,2009)
DRR184618	99.5639	397.785	L4.8	Vietnam	SEA	Sensitive		b(2007,2009)
DRR184620	99.5035	379.937	L4.4	Vietnam	SEA	Sensitive		b(2007,2009)
DRR184630	99.7886	411.358	L4.2	Vietnam	SEA	HR-TB		b(2007,2009)
DRR184639	99.449	392.661	L4.1	Vietnam	SEA	Other		b(2007,2009)
DRR184646	99.5738	386.975	L4.5	Vietnam	SEA	Sensitive		b(2007,2009)
DRR184647	99.7494	379.4	L4.5	Vietnam	SEA	Sensitive		b(2007,2009)
DRR184658	99.7104	394.359	L4.2	Vietnam	SEA	HR-TB		b(2007,2009)
DRR184661	99.6747	362.777	L4.2	Vietnam	SEA	HR-TB		b(2007,2009)
DRR184664	99.7984	386.33	L4.4	Vietnam	SEA	Sensitive		b(2007,2009)
DRR184665	99.5537	420.402	L4.1	Vietnam	SEA	Sensitive		b(2007,2009)
DRR184666	99.3765	380.103	L4.3	Vietnam	SEA	Sensitive		b(2007,2009)
DRR184669	99.7227	378.523	L4.5	Vietnam	SEA	Sensitive		b(2007,2009)
DRR184673	99.3319	322.753	L4.6	Vietnam	SEA	Sensitive		b(2007,2009)
DRR184674	99.5618	349.542	L4.1	Vietnam	SEA	Sensitive		b(2007,2009)
DRR184677	99.6863	369.057	L4.8	Vietnam	SEA	Sensitive		b(2007,2009)
DRR184679	99.6338	346.073	L4.2	Vietnam	SEA	Sensitive		b(2007,2009)
DRR184681	99.6732	370.657	L4.5	Vietnam	SEA	Sensitive		b(2007,2009)
DRR184682	99.8551	361.067	L4.4	Vietnam	SEA	Sensitive		b(2007,2009)
DRR184877	99.5951	51.7525	L4.8	Vietnam	SEA	Sensitive		b(2007,2009)
DRR184881	99.4833	50.4487	L4.2	Vietnam	SEA	Sensitive		b(2007,2009)
DRR184883	99.6516	38.6066	L4.1	Vietnam	SEA	Sensitive		b(2007,2009)
DRR184910	98.8404	24.4676	L4.2	Vietnam	SEA	Sensitive		b(2007,2009)
DRR184925	99.2702	24.4625	L4.2	Vietnam	SEA	Sensitive		b(2007,2009)
DRR184927	99.2504	23.9	L4.2	Vietnam	SEA	Sensitive		b(2007,2009)
DRR184933	99.2606	23.5173	L4.2	Vietnam	SEA	Sensitive		b(2007,2009)
DRR184936	99.0403	20.5445	L4.2	Vietnam	SEA	Sensitive		b(2007,2009)
DRR184950	99.1892	20.035	L4.2	Vietnam	SEA	Sensitive		b(2007,2009)
DRR184953	98.9689	13.6833	L4.3	Vietnam	SEA	Sensitive		b(2007,2009)
DRR184954	99.2933	30.2756	L4.8	Vietnam	SEA	Sensitive		b(2007,2009)
DRR184968	99.6007	52.1825	L4.4	Vietnam	SEA	Sensitive		b(2007,2009)
DRR184973	99.4465	39.1281	L4.2	Vietnam	SEA	Sensitive		b(2007,2009)
DRR184974	99.5786	41.6079	L4.8	Vietnam	SEA	Sensitive		b(2007,2009)
DRR184975	97.9324	199.602	L4.2	Vietnam	SEA	Sensitive		b(2007,2009)
DRR184981	99.5774	48.722	L4.8	Vietnam	SEA	Other		b(2007,2009)
DRR184991	99.6283	41.5556	L4.1	Vietnam	SEA	Sensitive		b(2007,2009)
DRR184993	98.9674	23.3956	L4.1	Vietnam	SEA	Other		b(2007,2009)
DRR184995	99.1661	21.6898	L4.2	Vietnam	SEA	Sensitive		b(2007,2009)
DRR184996	99.4835	39.9452	L4.8	Vietnam	SEA	Sensitive		b(2007,2009)
DRR184997	99.4775	41.5723	L4.8	Vietnam	SEA	Sensitive		b(2007,2009)
DRR185002	99.5175	33.5808	L4.2	Vietnam	SEA	Sensitive		b(2007,2009)
DRR185006	99.511	41.4571	L4.2	Vietnam	SEA	Sensitive		b(2007,2009)
DRR185009	99.2398	45.1177	L4.1	Vietnam	SEA	Sensitive		b(2007,2009)
DRR185011	99.3903	36.549	L4.5	Vietnam	SEA	HR-TB		b(2007,2009)
DRR185012	99.2894	40.2394	L4.2	Vietnam	SEA	HR-TB		b(2007,2009)
DRR185020	98.9273	15.8727	L4.1	Vietnam	SEA	Sensitive		b(2007,2009)
DRR185045	99.4288	21.6449	L4.5	Vietnam	SEA	Sensitive		b(2007,2009)
DRR185051	99.325	38.9955	L4.2	Vietnam	SEA	Sensitive		b(2007,2009)
DRR185052	99.4764	36.1616	L4.2	Vietnam	SEA	Sensitive		b(2007,2009)
DRR185058	99.7463	33.8186	L4.1	Vietnam	SEA	Sensitive		b(2007,2009)
DRR185063	99.8146	30.7731	L4.2	Vietnam	SEA	Sensitive		b(2007,2009)
DRR185084	99.3936	25.5921	L4.4	Vietnam	SEA	Sensitive		b(2007,2009)
DRR185094	99.2314	30.0292	L4.8	Vietnam	SEA	Sensitive		b(2007,2009)
DRR185096	98.9192	20.0408	L4.1	Vietnam	SEA	Sensitive		b(2007,2009)
DRR185105	99.5163	48.0215	L4.8	Vietnam	SEA	Sensitive		b(2007,2009)
DRR185112	99.4292	24.9596	L4.4	Vietnam	SEA	Sensitive		b(2007,2009)
DRR185122	99.4322	35.3999	L4.1	Vietnam	SEA	Sensitive		b(2007,2009)
ERR023729	96.4231	15.7726	L4.7	Netherlands	Europe	Sensitive		u(2011)
ERR023731	96.667	17.5987	L4.1	Netherlands	Europe	Sensitive		u(2011)
ERR023732	97.225	17.6507	L4.1	Netherlands	Europe	Sensitive		u(2011)
ERR023737	97.0218	12.2118	L4.7	Netherlands	Europe	Sensitive		u(2011)
ERR023738	96.4635	14.1349	L4.7	Netherlands	Europe	Sensitive		u(2011)
ERR023739	96.8509	17.0379	L4.1	Netherlands	Europe	Sensitive		u(2011)
ERR023740	96.242	12.9952	L4.1	Netherlands	Europe	Sensitive		u(2011)
ERR025426	93.8793	15.559	L4.1	Netherlands	Europe	Other	1999	1999
ERR025429	94.6929	20.1864	L4.1	Netherlands	Europe	Other	1999	1999
ERR025430	92.0621	11.6735	L4.1	Netherlands	Europe	Other	1999	1999
ERR025432	93.213	13.4826	L4.2	Netherlands	Europe	Sensitive	1996	1996
ERR025435	92.7895	12.9472	L4.2	Netherlands	Europe	Sensitive	1994	1994
ERR025438	92.9514	16.2505	L4.2	Netherlands	Europe	Sensitive	1993	1993
ERR025842	94.882	12.7127	L4.2	UK	Europe	Sensitive	2000	2000
ERR025843	94.1392	11.6867	L4.2	UK	Europe	Sensitive	2001	2001
ERR025844	94.7121	12.5039	L4.2	UK	Europe	Sensitive	2004	2004
ERR025846	94.8052	13.7983	L4.2	UK	Europe	Sensitive	1998	1998
ERR026472	97.3477	23.554	L4.8	Netherlands	Europe	Sensitive	2005	2005
ERR026475	96.3626	15.7854	L4.8	Netherlands	Europe	Sensitive	1999	1999
ERR026476	97.0132	26.2081	L4.2	Netherlands	Europe	HR-TB	1999	1999
ERR028608	96.27	22.1192	L4.4	Netherlands	Europe	Other	1997	1997
ERR028610	94.9443	25.3827	L4.3	Netherlands	Europe	Sensitive	2001	2001
ERR028612	95.713	23.5693	L4.1	Netherlands	Europe	Other	1998	1998
ERR028613	96.0302	23.6725	L4.1	Netherlands	Europe	Other	1997	1997
ERR028615	95.6862	20.4073	L4.2	Netherlands	Europe	Sensitive	1994	1994
ERR028616	95.6545	17.1569	L4.2	Netherlands	Europe	Sensitive	1994	1994
ERR028617	96.1954	21.9778	L4.2	Netherlands	Europe	Sensitive	1998	1998
ERR028620	95.3126	23.3738	L4.3	Netherlands	Europe	Sensitive	2004	2004
ERR028621	95.204	14.3871	L4.8	Netherlands	Europe	HR-TB	1999	1999
ERR028622	95.0078	19.0438	L4.1	Netherlands	Europe	Sensitive	2006	2006
ERR028624	95.8438	25.4943	L4.1	Netherlands	Europe	Sensitive	1995	1995
ERR028625	94.9183	14.3681	L4.1	Netherlands	Europe	Sensitive	1999	1999
ERR028626	95.8042	16.7529	L4.1	Netherlands	Europe	Sensitive	1999	1999
ERR028627	96.4515	23.8141	L4.1	Netherlands	Europe	Sensitive	2008	2008
ERR028628	96.7303	27.8879	L4.3	Netherlands	Europe	Sensitive	2007	2007
ERR028629	95.6445	22.7578	L4.3	Netherlands	Europe	Sensitive	1996	1996
ERR029201	95.8928	22.4005	L4.8	Netherlands	Europe	Sensitive	1999	1999
ERR029202	95.2079	17.0543	L4.8	Netherlands	Europe	Sensitive	2007	2007
ERR029204	95.5156	20.9327	L4.2	Netherlands	Europe	HR-TB	1999	1999
ERR029211	95.3682	16.494	L4.8	Netherlands	Europe	Sensitive	2007	2007
ERR036187	96.4974	34.541	L4.3	Malawi	Africa	Sensitive	1996	1996
ERR036188	96.0146	22.7658	L4.3	Malawi	Africa	MDR-TB	1995	1995
ERR036189	96.6464	74.8132	L4.3	Malawi	Africa	Sensitive	1995	1995
ERR036190	97.2851	36.4065	L4.3	Malawi	Africa	Sensitive	1995	1995
ERR036191	97.451	35.3691	L4.9	Malawi	Africa	Sensitive	1995	1995
ERR036192	96.5227	45.9203	L4.3	Malawi	Africa	Sensitive	1995	1995
ERR036196	96.8398	34.1189	L4.3	Malawi	Africa	Sensitive	1996	1996
ERR036197	96.5964	25.7744	L4.3	Malawi	Africa	Sensitive	1996	1996
ERR036199	95.9533	16.6024	L4.3	Malawi	Africa	Sensitive	1995	1995
ERR036200	96.3978	18.6466	L4.1	Malawi	Africa	Sensitive	1997	1997
ERR036202	96.6022	55.7249	L4.3	Malawi	Africa	Sensitive	1997	1997
ERR036204	96.1776	14.663	L4.8	Malawi	Africa	Sensitive	1996	1996
ERR036205	96.1516	14.8628	L4.4	Malawi	Africa	Sensitive	1996	1996
ERR036206	96.3631	33.5709	L4.3	Malawi	Africa	Sensitive	1996	1996
ERR036208	95.7911	16.9588	L4.3	Malawi	Africa	Sensitive	1996	1996
ERR036212	96.5285	39.8159	L4.3	Malawi	Africa	Sensitive	1997	1997
ERR036214	96.681	50.3307	L4.3	Malawi	Africa	Sensitive	1997	1997
ERR036219	97.7001	36.2397	L4.9	Malawi	Africa	Sensitive	1997	1997
ERR036220	96.2514	22.6273	L4.3	Malawi	Africa	Sensitive	1997	1997
ERR036221	96.9353	19.9102	L4.1	Malawi	Africa	Sensitive	1997	1997
ERR036226	96.5977	28.8345	L4.3	Malawi	Africa	HR-TB	1997	1997
ERR036227	96.6444	20.0809	L4.7	Malawi	Africa	Sensitive	1997	1997
ERR036228	96.202	28.2166	L4.3	Malawi	Africa	Sensitive	1997	1997
ERR036229	97.1048	31.5583	L4.4	Malawi	Africa	Sensitive	1997	1997
ERR036231	96.3772	30.1599	L4.3	Malawi	Africa	Sensitive	1997	1997
ERR036232	96.6286	35.8317	L4.3	Malawi	Africa	Sensitive	1997	1997
ERR036234	97.0956	27.2876	L4.3	Malawi	Africa	HR-TB	1997	1997
ERR036238	96.2195	29.6745	L4.3	Malawi	Africa	Sensitive	1997	1997
ERR036239	96.3813	24.8954	L4.3	Malawi	Africa	Sensitive	1997	1997
ERR036240	96.1266	18.0509	L4.3	Malawi	Africa	Sensitive	1997	1997
ERR036241	96.3035	22.2217	L4.3	Malawi	Africa	Sensitive	1997	1997
ERR036242	96.5635	48.8989	L4.3	Malawi	Africa	Sensitive	1997	1997
ERR036244	96.6522	39.4782	L4.3	Malawi	Africa	Sensitive	1997	1997
ERR036245	96.6291	30.8265	L4.3	Malawi	Africa	Sensitive	1997	1997
ERR036246	96.6602	32.8098	L4.3	Malawi	Africa	Sensitive	1997	1997
ERR036247	96.5178	26.037	L4.3	Malawi	Africa	Sensitive	1997	1997
ERR036248	97.8652	31.902	L4.8	Malawi	Africa	Sensitive	1997	1997
ERR036249	97.367	28.0505	L4.1	Malawi	Africa	HR-TB	1997	1997
ERR037467	96.5646	46.9356	L4.3	Malawi	Africa	Sensitive	2008	2008
ERR037468	97.5444	36.5236	L4.9	Malawi	Africa	Sensitive	1998	1998
ERR037469	99.8479	425.187	L4.3	Malawi	Africa	Sensitive	1998	1998
ERR037470	96.2419	24.1142	L4.3	Malawi	Africa	Sensitive	1998	1998
ERR037471	96.7803	77.1631	L4.3	Malawi	Africa	Sensitive	2008	2008
ERR037472	96.2013	41.154	L4.3	Malawi	Africa	Sensitive	1997	1997
ERR037474	96.6303	38.8176	L4.3	Malawi	Africa	Sensitive	1996	1996
ERR037475	96.9038	42.1946	L4.3	Malawi	Africa	Sensitive	1997	1997
ERR037477	97.6976	62.5136	L4.6	Malawi	Africa	Sensitive	1998	1998
ERR037478	96.7495	45.8116	L4.3	Malawi	Africa	Sensitive	1998	1998
ERR037479	97.0062	51.4905	L4.3	Malawi	Africa	Sensitive	1998	1998
ERR037480	96.9383	50.1054	L4.3	Malawi	Africa	Sensitive	1998	1998
ERR037481	97.839	64.7872	L4.1	Malawi	Africa	Sensitive	1998	1998
ERR037483	96.6236	37.9704	L4.3	Malawi	Africa	Sensitive	1998	1998
ERR037484	97.7653	41.3116	L4.8	Malawi	Africa	Sensitive	1998	1998
ERR037485	96.8663	55.5304	L4.3	Malawi	Africa	Sensitive	1998	1998
ERR037486	97.2139	54.8254	L4.3	Malawi	Africa	MDR-TB	1998	1998
ERR037487	97.0291	55.9154	L4.3	Malawi	Africa	Sensitive	1998	1998
ERR037490	96.7649	67.2804	L4.3	Malawi	Africa	Sensitive	1998	1998
ERR037493	96.6961	51.6304	L4.3	Malawi	Africa	Sensitive	1998	1998
ERR037494	97.0107	54.7057	L4.3	Malawi	Africa	Sensitive	1998	1998
ERR037495	98.0946	56.2258	L4.9	Malawi	Africa	Sensitive	1998	1998
ERR037497	97.055	60.7766	L4.3	Malawi	Africa	Sensitive	1998	1998
ERR037498	97.2856	60.1718	L4.3	Malawi	Africa	Sensitive	1998	1998
ERR037499	97.3895	50.4219	L4.3	Malawi	Africa	Sensitive	1998	1998
ERR037500	96.9623	38.4375	L4.3	Malawi	Africa	Sensitive	1998	1998
ERR037501	96.7218	46.154	L4.3	Malawi	Africa	Sensitive	1998	1998
ERR037503	96.7859	47.3773	L4.3	Malawi	Africa	Sensitive	1998	1998
ERR037505	96.7556	49.7268	L4.3	Malawi	Africa	Sensitive	1998	1998
ERR037506	96.572	38.0306	L4.3	Malawi	Africa	Sensitive	1998	1998
ERR037507	99.8681	191.365	L4.9	Malawi	Africa	Sensitive	1998	1998
ERR037508	97.2934	52.7068	L4.3	Malawi	Africa	Sensitive	1998	1998
ERR037509	97.9102	46.5385	L4.9	Malawi	Africa	Sensitive	1998	1998
ERR037512	96.9799	68.9841	L4.3	Malawi	Africa	Sensitive	1998	1998
ERR037513	96.7212	47.0618	L4.3	Malawi	Africa	Sensitive	1997	1997
ERR037514	97.4984	63.6328	L4.3	Malawi	Africa	Sensitive	1998	1998
ERR037515	96.4757	64.4475	L4.3	Malawi	Africa	Sensitive	1998	1998
ERR037516	96.7402	49.1873	L4.3	Malawi	Africa	Sensitive	1998	1998
ERR037517	97.7676	51.2143	L4.9	Malawi	Africa	Sensitive	1998	1998
ERR037518	96.6837	41.9327	L4.3	Malawi	Africa	HR-TB	1998	1998
ERR037522	97.1244	71.8044	L4.3	Malawi	Africa	HR-TB	1998	1998
ERR037524	97.1445	49.5407	L4.3	Malawi	Africa	Sensitive	1999	1999
ERR037525	96.8424	41.5093	L4.3	Malawi	Africa	Sensitive	1999	1999
ERR037526	98.3807	64.0645	L4.9	Malawi	Africa	Sensitive	1998	1998
ERR037527	96.7614	47.7295	L4.3	Malawi	Africa	Sensitive	1999	1999
ERR037528	96.923	54.4363	L4.3	Malawi	Africa	Sensitive	1999	1999
ERR037529	97.0324	54.3533	L4.3	Malawi	Africa	Other	1999	1999
ERR037530	97.0017	51.0982	L4.3	Malawi	Africa	Sensitive	1999	1999
ERR037531	97.6694	47.4107	L4.3	Malawi	Africa	Sensitive	1999	1999
ERR037532	97.0518	68.2917	L4.3	Malawi	Africa	Sensitive	1999	1999
ERR037533	97.732	58.4059	L4.7	Malawi	Africa	Sensitive	1999	1999
ERR037534	96.3835	27.9869	L4.3	Malawi	Africa	Sensitive	1999	1999
ERR037535	97.0592	77.7033	L4.3	Malawi	Africa	Sensitive	1999	1999
ERR037537	96.9018	79.4509	L4.3	Malawi	Africa	Sensitive	1999	1999
ERR037538	96.8601	60.0389	L4.3	Malawi	Africa	Sensitive	1999	1999
ERR037539	96.8586	69.9433	L4.3	Malawi	Africa	Sensitive	1999	1999
ERR037540	97.7855	68.8749	L4.8	Malawi	Africa	Sensitive	1999	1999
ERR037541	97.7411	42.8546	L4.4	Malawi	Africa	Sensitive	1999	1999
ERR037542	96.7313	51.0061	L4.3	Malawi	Africa	Sensitive	1999	1999
ERR037543	97.815	61.6225	L4.8	Malawi	Africa	Sensitive	1999	1999
ERR037544	97.7781	55.5952	L4.1	Malawi	Africa	Sensitive	1999	1999
ERR037545	96.3497	42.7919	L4.3	Malawi	Africa	Sensitive	1999	1999
ERR037547	97.6849	69.249	L4.3	Malawi	Africa	Sensitive	1999	1999
ERR037548	96.1833	44.8776	L4.3	Malawi	Africa	Sensitive	1999	1999
ERR037549	96.4616	44.6096	L4.3	Malawi	Africa	Sensitive	1999	1999
ERR037550	97.1612	39.2516	L4.8	Malawi	Africa	Sensitive	1999	1999
ERR037552	97.0869	83.1331	L4.3	Malawi	Africa	Sensitive	1999	1999
ERR037553	96.6622	49.5353	L4.3	Malawi	Africa	Sensitive	1999	1999
ERR037554	96.636	68.0102	L4.3	Malawi	Africa	Sensitive	1999	1999
ERR038253	97.066	41.1961	L4.1	UK	Europe	Sensitive	2006	2006
ERR038254	96.7096	49.7806	L4.8	UK	Europe	Sensitive	2006	2006
ERR038255	97.2463	52.8718	L4.8	UK	Europe	Sensitive	2006	2006
ERR038256	97.7469	69.5715	L4.1	UK	Europe	Sensitive	2007	2007
ERR038257	97.7066	55.7586	L4.1	UK	Europe	Sensitive	2008	2008
ERR038274	96.7378	87.4531	L4.1	UK	Europe	Sensitive	2003	2003
ERR038275	96.2928	39.1061	L4.1	UK	Europe	Sensitive	2005	2005
ERR038276	96.6606	43.1199	L4.1	UK	Europe	Sensitive	2003	2003
ERR038277	97.4466	63.2196	L4.1	UK	Europe	Sensitive	2002	2002
ERR038278	96.7237	47.8925	L4.1	UK	Europe	Sensitive	2003	2003
ERR038279	97.2215	53.6157	L4.1	UK	Europe	Sensitive	2004	2004
ERR038281	97.4531	58.0424	L4.1	UK	Europe	Sensitive	2006	2006
ERR038282	97.9734	48.9439	L4.4	UK	Europe	Sensitive	2007	2007
ERR038283	97.4407	51.5076	L4.8	UK	Europe	Sensitive	2007	2007
ERR038284	97.4478	50.4998	L4.8	UK	Europe	Sensitive	2007	2007
ERR038285	97.4311	51.3845	L4.1	UK	Europe	Sensitive	2007	2007
ERR038286	97.3775	61.7065	L4.1	UK	Europe	Sensitive	2007	2007
ERR038290	96.6105	43.7741	L4.3	UK	Europe	Sensitive	2008	2008
ERR038291	97.1707	40.2184	L4.2	UK	Europe	Sensitive	2008	2008
ERR038292	97.9273	50.7408	L4.2	UK	Europe	Sensitive	2008	2008
ERR038293	97.8485	40.6532	L4.3	UK	Europe	Sensitive	2008	2008
ERR038294	97.2106	36.5016	L4.1	UK	Europe	Pre-XDR-TB	2007	2007
ERR038295	97.0576	41.7451	L4.1	UK	Europe	Pre-XDR-TB	2007	2007
ERR038296	96.9136	34.9711	L4.1	UK	Europe	Pre-XDR-TB	2008	2008
ERR038297	97.059	39.0862	L4.1	UK	Europe	Pre-XDR-TB	2008	2008
ERR038736	97.39	49.3986	L4.3	Uganda	Africa	MDR-TB	2004	2004
ERR038737	97.7042	101.089	L4.3	Uganda	Africa	MDR-TB	2004	2004
ERR038738	98.5479	118.033	L4.6	Uganda	Africa	RR-TB	2004	2004
ERR038739	98.7736	142.976	L4.6	Uganda	Africa	MDR-TB	2004	2004
ERR038740	98.6898	116.207	L4.6	Uganda	Africa	MDR-TB	2004	2004
ERR038741	98.5904	59.3428	L4.2	Uganda	Africa	MDR-TB	2004	2004
ERR038742	98.1638	34.03	L4.8	Uganda	Africa	MDR-TB	2004	2004
ERR038744	97.2914	45.0544	L4.3	Uganda	Africa	MDR-TB	2004	2004
ERR038745	97.8752	153.492	L4.3	Uganda	Africa	MDR-TB	2004	2004
ERR038747	98.5653	89.4517	L4.8	Uganda	Africa	MDR-TB	2004	2004
ERR038748	98.4778	85.4642	L4.6	Uganda	Africa	MDR-TB	2004	2004
ERR038749	98.7927	98.2116	L4.6	Uganda	Africa	RR-TB	2004	2004
ERR038750	98.6951	94.9027	L4.6	Uganda	Africa	MDR-TB	2004	2004
ERR038751	98.6111	103.458	L4.1	Uganda	Africa	HR-TB	2004	2004
ERR038754	98.5259	118.938	L4.4	Uganda	Africa	MDR-TB	2004	2004
ERR038755	98.6457	105.753	L4.1	Uganda	Africa	HR-TB	2004	2004
ERR039325	97.4887	47.6208	L4.1	UK	Europe	Sensitive	2002	2002
ERR039326	97.7219	78.0458	L4.1	UK	Europe	Sensitive	2008	2008
ERR039327	97.5818	51.4208	L4.1	UK	Europe	Sensitive	2007	2007
ERR039328	97.6268	49.3858	L4.1	UK	Europe	Sensitive	2007	2007
ERR039329	98.0181	53.2563	L4.1	UK	Europe	Sensitive	2007	2007
ERR039330	97.3325	52.738	L4.3	UK	Europe	Sensitive	2008	2008
ERR039335	97.3258	48.4711	L4.3	UK	Europe	Sensitive	2004	2004
ERR039336	96.6801	60.4143	L4.3	UK	Europe	Sensitive	2004	2004
ERR039337	97.0895	66.9379	L4.3	UK	Europe	Sensitive	2003	2003
ERR039338	97.4537	60.0253	L4.3	UK	Europe	Sensitive	2005	2005
ERR039339	97.8482	46.1325	L4.8	UK	Europe	Sensitive	2008	2008
ERR039340	97.9476	55.3224	L4.8	UK	Europe	Sensitive	2008	2008
ERR039341	97.4846	49.681	L4.8	UK	Europe	Sensitive	2006	2006
ERR039342	97.6432	65.2552	L4.8	UK	Europe	Sensitive	2005	2005
ERR039343	97.5113	49.2326	L4.4	UK	Europe	Sensitive	2006	2006
ERR039344	97.882	55.3147	L4.1	UK	Europe	Sensitive	2003	2003
ERR039345	98.1589	53.5041	L4.2	UK	Europe	Sensitive	2003	2003
ERR039346	98.1036	54.381	L4.1	UK	Europe	Sensitive	2005	2005
ERR040094	92.6841	17.3141	L4.8	UK	Europe	Sensitive	2007	2007
ERR040095	92.0589	15.4667	L4.8	UK	Europe	Sensitive	2006	2006
ERR040096	91.9644	15.7906	L4.8	UK	Europe	Sensitive	2006	2006
ERR040097	92.1003	15.3148	L4.8	UK	Europe	Sensitive	2006	2006
ERR040098	91.2841	14.3866	L4.8	UK	Europe	Sensitive	2006	2006
ERR040099	91.113	16.0839	L4.8	UK	Europe	Sensitive	2006	2006
ERR040100	91.0272	14.8772	L4.8	UK	Europe	Sensitive	2006	2006
ERR040101	91.6479	15.4671	L4.8	UK	Europe	Sensitive	2007	2007
ERR040102	92.42	17.0682	L4.8	UK	Europe	Sensitive	2007	2007
ERR040103	91.1269	13.4019	L4.8	UK	Europe	Sensitive	2006	2006
ERR040105	92.554	18.1252	L4.8	UK	Europe	Sensitive	2003	2003
ERR040109	92.465	15.3069	L4.1	UK	Europe	Sensitive	2002	2002
ERR040112	91.8082	15.789	L4.3	Uganda	Africa	Sensitive	2004	2004
ERR040113	91.8231	19.387	L4.3	Uganda	Africa	Sensitive	2003	2003
ERR040115	92.0515	16.1434	L4.1	Uganda	Africa	MDR-TB	2003	2003
ERR040116	90.8532	15.1714	L4.3	Uganda	Africa	Sensitive	2003	2003
ERR040117	90.7606	14.3797	L4.3	Uganda	Africa	Sensitive	2003	2003
ERR040120	91.2958	14.63	L4.3	Uganda	Africa	MDR-TB	2004	2004
ERR040122	91.4904	14.9589	L4.8	Uganda	Africa	HR-TB	2003	2003
ERR040124	90.5308	17.5427	L4.4	Uganda	Africa	HR-TB	2005	2005
ERR040125	90.429	17.6367	L4.6	Uganda	Africa	MDR-TB	2004	2004
ERR040127	90.9597	14.301	L4.6	Uganda	Africa	HR-TB	2004	2004
ERR040130	90.968	17.1274	L4.4	Uganda	Africa	MDR-TB	2004	2004
ERR040131	91.9384	17.9686	L4.6	Uganda	Africa	MDR-TB	2003	2003
ERR040132	99.1926	341.546	L4.3	Uganda	Africa	MDR-TB	2004	2004
ERR040134	91.2891	20.7698	L4.3	Uganda	Africa	MDR-TB	2004	2004
ERR040135	91.1745	17.343	L4.6	Uganda	Africa	MDR-TB	2004	2004
ERR040137	91.2497	15.57	L4.1	Uganda	Africa	MDR-TB	2004	2004
ERR040138	90.9831	14.1938	L4.9	Uganda	Africa	MDR-TB	2004	2004
ERR040142	90.0867	14.2132	L4.3	Uganda	Africa	HR-TB	2003	2003
ERR046756	99.4561	171.891	L4.8	UK	Europe	Sensitive	2008	2008
ERR046787	99.0953	115.639	L4.1	UK	Europe	Pre-XDR-TB	2009	2009
ERR046820	90.6061	12.8615	L4.8	UK	Europe	Sensitive	2003	2003
ERR046864	90.9521	14.3415	L4.1	UK	Europe	Sensitive	2006	2006
ERR046865	90.3861	12.8916	L4.1	UK	Europe	Sensitive	2006	2006
ERR046870	90.8037	17.0074	L4.3	UK	Europe	Sensitive	2008	2008
ERR046875	91.2802	17.1863	L4.1	UK	Europe	Sensitive	2003	2003
ERR046876	90.3557	12.9833	L4.8	UK	Europe	Sensitive	2007	2007
ERR046894	91.6392	17.4034	L4.3	UK	Europe	Sensitive	2006	2006
ERR046922	95.9038	24.3399	L4.2	UK	Europe	Sensitive	2006	2006
ERR046923	95.9811	27.3789	L4.1	UK	Europe	Sensitive	2010	2010
ERR046924	95.7626	23.3489	L4.1	UK	Europe	Sensitive	2009	2009
ERR046925	95.8423	21.0403	L4.8	UK	Europe	Sensitive	2005	2005
ERR046926	95.4118	18.1947	L4.8	UK	Europe	Sensitive	2009	2009
ERR046927	95.3309	18.4726	L4.8	UK	Europe	Sensitive	2005	2005
ERR046928	94.702	14.7377	L4.8	UK	Europe	Sensitive	2009	2009
ERR046929	96.0251	23.4836	L4.8	UK	Europe	Sensitive	2009	2009
ERR046930	96.3198	27.2774	L4.8	UK	Europe	Sensitive	2007	2007
ERR046932	95.4495	19.1626	L4.8	UK	Europe	Sensitive	2008	2008
ERR046935	96.1592	23.7695	L4.4	UK	Europe	Sensitive	2007	2007
ERR046937	95.6545	22.2184	L4.1	UK	Europe	Sensitive	2006	2006
ERR046943	95.9549	26.2366	L4.1	UK	Europe	RR-TB	2006	2006
ERR046946	95.321	18.3327	L4.1	UK	Europe	Sensitive	2010	2010
ERR046948	96.4202	24.8654	L4.8	UK	Europe	Sensitive	2008	2008
ERR046950	95.476	18.4195	L4.1	UK	Europe	Sensitive	2008	2008
ERR046951	96.031	21.159	L4.8	UK	Europe	Sensitive	2008	2008
ERR046952	96.5277	27.9996	L4.8	UK	Europe	Sensitive	2008	2008
ERR046953	96.6942	29.8688	L4.8	UK	Europe	Sensitive	2008	2008
ERR046957	96.2002	22.7222	L4.1	UK	Europe	Sensitive	2009	2009
ERR046958	96.347	25.7777	L4.1	UK	Europe	Sensitive	2009	2009
ERR046959	95.5994	17.7815	L4.1	UK	Europe	Sensitive	2009	2009
ERR046960	95.4134	18.4861	L4.1	UK	Europe	Sensitive	1998	1998
ERR046962	95.7641	21.254	L4.1	UK	Europe	Sensitive	2009	2009
ERR046964	96.2654	26.3623	L4.1	UK	Europe	Sensitive	2010	2010
ERR046971	95.3534	17.1995	L4.1	UK	Europe	Sensitive	2009	2009
ERR046972	97.2785	50.7051	L4.1	UK	Europe	Sensitive	2009	2009
ERR046974	94.9455	13.1479	L4.1	UK	Europe	Sensitive	2009	2009
ERR046975	96.5956	39.5297	L4.1	UK	Europe	Sensitive	2002	2002
ERR046980	94.6928	14.5521	L4.1	UK	Europe	Sensitive	2006	2006
ERR046981	95.6538	21.6213	L4.6	UK	Europe	Sensitive	2007	2007
ERR046984	96.443	25.3397	L4.1	UK	Europe	Sensitive	2006	2006
ERR046986	94.1696	11.1159	L4.1	UK	Europe	HR-TB	2004	2004
ERR046988	96.2041	22.87	L4.1	UK	Europe	Sensitive	2007	2007
ERR046990	95.9406	19.2821	L4.1	UK	Europe	Sensitive	2009	2009
ERR046991	94.7981	14.4395	L4.1	UK	Europe	Sensitive	2005	2005
ERR046992	96.1064	23.0222	L4.1	UK	Europe	Sensitive	2010	2010
ERR046993	96.1006	23.6563	L4.1	UK	Europe	Sensitive	2010	2010
ERR046994	95.3079	17.6167	L4.1	UK	Europe	Sensitive	2002	2002
ERR046995	95.6344	18.977	L4.8	UK	Europe	Sensitive	2007	2007
ERR046996	95.7367	24.9862	L4.6	UK	Europe	Sensitive	2008	2008
ERR046997	96.4838	24.3874	L4	UK	Europe	Sensitive	2006	2006
ERR046998	95.1548	15.51	L4.8	UK	Europe	Sensitive	2009	2009
ERR046999	95.3396	16.9291	L4.8	UK	Europe	Sensitive	2007	2007
ERR047000	95.8928	24.1173	L4.1	UK	Europe	Sensitive	2006	2006
ERR047004	95.1482	20.656	L4.6	UK	Europe	Sensitive	2008	2008
ERR047005	96.237	28.5168	L4.8	UK	Europe	Sensitive	2008	2008
ERR047006	96.0091	24.7408	L4.8	UK	Europe	Sensitive	2008	2008
ERR047007	95.6706	22.9752	L4.3	UK	Europe	Sensitive	2007	2007
ERR047008	96.0192	24.9676	L4.8	UK	Europe	Sensitive	2008	2008
ERR047009	96.0184	22.1281	L4.8	UK	Europe	Sensitive	2008	2008
ERR047010	95.7994	21.833	L4.3	UK	Europe	Sensitive	2008	2008
ERR047011	96.1971	24.7698	L4.8	UK	Europe	Sensitive	2008	2008
ERR047012	96.0479	25.1274	L4.3	UK	Europe	Sensitive	2008	2008
ERR047013	95.741	20.1793	L4.4	UK	Europe	Sensitive	2006	2006
ERR047014	95.3102	22.1652	L4.3	UK	Europe	Sensitive	2007	2007
ERR047016	96.1085	35.1347	L4.8	UK	Europe	Sensitive	2008	2008
ERR047881	97.9204	125.699	L4.3	UK	Europe	MDR-TB	2003	2003
ERR047882	98.4873	223.348	L4.1	Russia	Europe	MDR-TB		b(2008,2010)
ERR047883	98.5115	238.811	L4.3	Russia	Europe	MDR-TB		b(2008,2010)
ERR047885	98.5412	139.653	L4.1	UK	Europe	MDR-TB	2000	2000
ERR047886	98.7509	284.238	L4.8	UK	Europe	MDR-TB	2001	2001
ERR047887	98.7804	280.474	L4.1	Russia	Europe	MDR-TB		b(2008,2010)
ERR047888	98.6957	249.505	L4.1	Russia	Europe	MDR-TB		b(2008,2010)
ERR047890	98.3856	150.027	L4.1	Russia	Europe	MDR-TB		b(2008,2010)
ERR047891	98.6529	183.944	L4.8	Russia	Europe	Pre-XDR-TB		b(2008,2010)
ERR067577	99.8749	64.3426	L4.2	Russia	Europe	MDR-TB	2008	2008
ERR067579	99.9495	69.3102	L4.8	Russia	Europe	Sensitive	2008	2008
ERR067585	99.3545	66.3586	L4.3	Russia	Europe	Sensitive	2008	2008
ERR067591	99.5454	65.3106	L4.3	Russia	Europe	Sensitive	2008	2008
ERR067596	99.8586	60.1762	L4.2	Russia	Europe	HR-TB	2009	2009
ERR067597	99.5333	63.979	L4.2	Russia	Europe	Sensitive	2009	2009
ERR067599	99.3655	67.1657	L4.3	Russia	Europe	MDR-TB	2009	2009
ERR067601	99.5164	67.7318	L4.3	Russia	Europe	Sensitive	2008	2008
ERR067602	99.6565	65.4544	L4.8	Russia	Europe	Other	2008	2008
ERR067603	99.5635	60.9969	L4.1	Russia	Europe	MDR-TB	2008	2008
ERR067606	99.8889	63.9473	L4.2	Russia	Europe	Sensitive	2008	2008
ERR067607	99.5564	61.9733	L4.3	Russia	Europe	Sensitive	2008	2008
ERR067609	99.8751	60.5971	L4.2	Russia	Europe	MDR-TB	2008	2008
ERR067612	99.5725	63.5786	L4.3	Russia	Europe	RR-TB	2008	2008
ERR067614	99.673	69.0778	L4.8	Russia	Europe	Sensitive	2008	2008
ERR067615	99.8643	64.4912	L4.2	Russia	Europe	Pre-XDR-TB	2008	2008
ERR067616	99.5176	65.1735	L4.1	Russia	Europe	Sensitive	2008	2008
ERR067617	99.6267	75.2255	L4.1	Russia	Europe	Sensitive	2008	2008
ERR067624	99.3642	58.9276	L4.3	Russia	Europe	Sensitive	2008	2008
ERR067629	99.8431	56.0683	L4.2	Russia	Europe	MDR-TB	2008	2008
ERR067632	99.8603	65.1081	L4.2	Russia	Europe	Sensitive	2009	2009
ERR067634	99.518	74.5739	L4.3	Russia	Europe	Sensitive	2009	2009
ERR067636	99.7641	56.7698	L4.2	Russia	Europe	Sensitive	2009	2009
ERR067640	99.457	48.2067	L4.8	Russia	Europe	Sensitive	2009	2009
ERR067645	99.8534	57.0112	L4.2	Russia	Europe	MDR-TB	2009	2009
ERR067657	99.5676	47.6887	L4.2	Russia	Europe	MDR-TB	2009	2009
ERR067658	99.5297	49.1912	L4.3	Russia	Europe	Other	2009	2009
ERR067661	99.7431	49.5131	L4.2	Russia	Europe	HR-TB	2009	2009
ERR067664	99.4649	39.8982	L4.3	Russia	Europe	Sensitive	2009	2009
ERR067666	99.7667	54.6922	L4.8	Russia	Europe	RR-TB	2009	2009
ERR067670	99.4978	45.6443	L4.1	Russia	Europe	HR-TB	2009	2009
ERR067675	99.4009	54.6338	L4.1	Russia	Europe	Other	2009	2009
ERR067676	99.6157	54.8088	L4.8	Russia	Europe	Sensitive	2009	2009
ERR067677	99.8647	58.6083	L4.2	Russia	Europe	MDR-TB	2009	2009
ERR067678	99.672	52.3452	L4.8	Russia	Europe	Other	2009	2009
ERR067679	99.3994	44.0562	L4.3	Russia	Europe	MDR-TB	2009	2009
ERR067680	99.7116	54.0577	L4.8	Russia	Europe	Sensitive	2009	2009
ERR067682	99.5597	40.4575	L4.8	Russia	Europe	Sensitive	2009	2009
ERR067683	99.5288	74.5136	L4.3	Russia	Europe	HR-TB	2009	2009
ERR067684	99.6575	57.4088	L4.2	Russia	Europe	Sensitive	2009	2009
ERR067685	99.7093	57.2218	L4.8	Russia	Europe	RR-TB	2009	2009
ERR067690	99.3489	55.5304	L4.3	Russia	Europe	Sensitive	2009	2009
ERR067691	99.8739	54.1701	L4.2	Russia	Europe	MDR-TB	2009	2009
ERR067693	99.1631	59.0171	L4.3	Russia	Europe	Sensitive	2008	2008
ERR067697	99.2404	56.8062	L4.1	Russia	Europe	MDR-TB	2008	2008
ERR067700	99.6423	44.3398	L4.2	Russia	Europe	Sensitive	2009	2009
ERR067703	99.3967	60.6362	L4.1	Russia	Europe	Other	2009	2009
ERR067706	99.5284	58.5759	L4.3	Russia	Europe	Sensitive	2009	2009
ERR067708	99.8187	64.885	L4.8	Russia	Europe	Sensitive	2009	2009
ERR067716	99.5095	54.67	L4.3	Russia	Europe	Sensitive	2009	2009
ERR067719	99.9617	69.1775	L4.8	Russia	Europe	Sensitive	2008	2008
ERR067725	99.8312	41.2834	L4.2	Russia	Europe	Sensitive	2008	2008
ERR067726	99.3337	45.3693	L4.8	Russia	Europe	Sensitive	2008	2008
ERR067727	99.5148	38.3197	L4.3	Russia	Europe	Sensitive	2008	2008
ERR067728	99.9122	41.7555	L4.2	Russia	Europe	MDR-TB	2008	2008
ERR067729	99.4669	38.3936	L4.3	Russia	Europe	Sensitive	2008	2008
ERR067730	99.5793	37.7693	L4.1	Russia	Europe	Sensitive	2008	2008
ERR067731	99.6495	45.1415	L4.2	Russia	Europe	Sensitive	2008	2008
ERR067732	99.7135	38.3057	L4.1	Russia	Europe	Other	2008	2008
ERR067733	99.8863	36.7157	L4.2	Russia	Europe	MDR-TB	2008	2008
ERR067734	99.3703	41.5388	L4.1	Russia	Europe	Other	2008	2008
ERR067735	99.3003	40.2097	L4.8	Russia	Europe	MDR-TB	2008	2008
ERR067737	99.4586	38.0963	L4.3	Russia	Europe	Sensitive	2008	2008
ERR067747	99.4443	38.8611	L4.3	Russia	Europe	Sensitive	2008	2008
ERR067748	99.8061	42.5705	L4.2	Russia	Europe	MDR-TB	2008	2008
ERR067751	99.3573	41.9389	L4.1	Russia	Europe	Other	2008	2008
ERR067752	99.8118	44.782	L4.2	Russia	Europe	Pre-XDR-TB	2008	2008
ERR067753	99.7817	42.4547	L4.2	Russia	Europe	Sensitive	2008	2008
ERR067756	99.1155	33.1672	L4.8	Russia	Europe	Sensitive	2008	2008
ERR067757	99.7127	44.6463	L4.2	Russia	Europe	Sensitive	2008	2008
ERR067763	99.6343	36.1322	L4.8	Russia	Europe	Sensitive	2008	2008
ERR067767	99.4654	42.3658	L4.3	Russia	Europe	Sensitive	2008	2008
ERR072019	98.9758	54.1058	L4.8	UK	Europe	Sensitive	2008	2008
ERR072020	98.5851	57.4552	L4.1	UK	Europe	Sensitive	2005	2005
ERR072028	98.6601	51.9067	L4.1	UK	Europe	Sensitive	2006	2006
ERR072030	98.2772	44.4619	L4.3	UK	Europe	Sensitive	2007	2007
ERR072034	98.5766	53.6771	L4.1	UK	Europe	Sensitive	1998	1998
ERR072035	98.9635	53.6433	L4.8	UK	Europe	Sensitive	2008	2008
ERR072036	98.6501	65.222	L4.1	UK	Europe	Sensitive	1999	1999
ERR072037	98.9268	58.7117	L4.4	UK	Europe	Sensitive	2005	2005
ERR072038	98.8791	52.4834	L4.4	UK	Europe	Sensitive	2005	2005
ERR072039	99.0973	60.1914	L4	UK	Europe	Sensitive	2006	2006
ERR072041	98.9758	61.5495	L4.8	UK	Europe	Sensitive	2009	2009
ERR072042	98.9042	51.2089	L4.8	UK	Europe	Sensitive	2009	2009
ERR072044	98.939	49.9277	L4.8	UK	Europe	Sensitive	2011	2011
ERR072045	98.9473	55.0461	L4.8	UK	Europe	Sensitive	2010	2010
ERR072046	98.7774	42.7848	L4.8	UK	Europe	Sensitive	2009	2009
ERR072047	98.9066	54.6501	L4.8	UK	Europe	Sensitive	2009	2009
ERR072048	98.8195	52.3663	L4.8	UK	Europe	Sensitive	2009	2009
ERR072050	98.764	53.2287	L4.8	UK	Europe	Sensitive	2009	2009
ERR072051	98.7063	46.9573	L4.8	UK	Europe	Sensitive	2010	2010
ERR072087	99.0953	67.4038	L4.1	UK	Europe	Sensitive	2007	2007
ERR072088	99.4585	57.7478	L4.1	UK	Europe	Sensitive	2008	2008
ERR072089	99.4956	64.0585	L4.1	UK	Europe	Sensitive	2006	2006
ERR072090	99.4346	60.0112	L4.1	UK	Europe	Sensitive	2008	2008
ERR072095	98.8881	55.872	L4.2	UK	Europe	Sensitive	1998	1998
ERR072096	98.6414	61.3775	L4.1	UK	Europe	Sensitive	2006	2006
ERR1034618	99.3023	157.413	L4.7	Brazil	South America	HR-TB		u(2015)
ERR1034619	99.2016	195.84	L4.1	Brazil	South America	HR-TB		u(2015)
ERR1034620	98.9291	155.007	L4.1	Brazil	South America	HR-TB		u(2015)
ERR1034621	98.6624	149.964	L4.3	Brazil	South America	Sensitive		u(2015)
ERR1034622	98.5933	150.366	L4.3	Brazil	South America	Sensitive		u(2015)
ERR1034623	98.6604	161.38	L4.3	Brazil	South America	Other		u(2015)
ERR1034624	98.6587	137.917	L4.3	Brazil	South America	Sensitive		u(2015)
ERR1034626	98.4827	139.537	L4.3	Brazil	South America	Sensitive		u(2015)
ERR1034627	99.072	174.702	L4.1	Brazil	South America	MDR-TB		u(2015)
ERR1034628	99.3621	166.215	L4.7	Brazil	South America	HR-TB		u(2015)
ERR1034630	98.4916	133.937	L4.3	Brazil	South America	MDR-TB		u(2015)
ERR1034631	99.1052	203.172	L4.1	Brazil	South America	HR-TB		u(2015)
ERR1034632	98.4602	167.302	L4.3	Brazil	South America	Pre-XDR-TB		u(2015)
ERR1034633	98.2973	147.516	L4.3	Brazil	South America	Pre-XDR-TB		u(2015)
ERR1034635	99.27	148.991	L4.1	Brazil	South America	Sensitive		u(2015)
ERR1034636	98.6786	192.406	L4.3	Brazil	South America	HR-TB		u(2015)
ERR1034639	98.5107	55.8182	L4.1	Brazil	South America	Pre-XDR-TB		u(2015)
ERR1034641	99.0243	82.2315	L4.1	Brazil	South America	Pre-XDR-TB		u(2015)
ERR1034646	98.7408	65.6573	L4.1	Brazil	South America	Pre-XDR-TB		u(2015)
ERR1034647	98.727	41.9038	L4.1	Brazil	South America	MDR-TB		u(2015)
ERR1034649	98.9282	179.035	L4.3	Brazil	South America	HR-TB		u(2015)
ERR1034650	99.2123	162.955	L4.3	Brazil	South America	HR-TB		u(2015)
ERR1034651	98.9767	177.676	L4.3	Brazil	South America	HR-TB		u(2015)
ERR1034653	98.5006	21.4308	L4.8	Bulgaria	Europe	MDR-TB		u(2015)
ERR1034654	98.5542	25.4772	L4.8	Bulgaria	Europe	RR-TB		u(2015)
ERR1034655	98.6081	24.0576	L4	Bulgaria	Europe	MDR-TB		u(2015)
ERR1034656	98.3036	29.0546	L4.5	Bulgaria	Europe	MDR-TB		u(2015)
ERR1034657	98.212	25.3422	L4.7	Bulgaria	Europe	MDR-TB		u(2015)
ERR1034659	98.0803	25.5009	L4.4	Bulgaria	Europe	MDR-TB		u(2015)
ERR1034660	98.184	17.7615	L4.8	Bulgaria	Europe	MDR-TB		u(2015)
ERR1034661	98.2037	12.5993	L4	Bulgaria	Europe	RR-TB		u(2015)
ERR1034662	97.7781	22.492	L4.1	Bulgaria	Europe	Pre-XDR-TB		u(2015)
ERR1034664	97.931	12.9659	L4.2	Bulgaria	Europe	HR-TB		u(2015)
ERR1034665	98.1398	15.2419	L4.8	Bulgaria	Europe	MDR-TB		u(2015)
ERR1034668	99.0511	99.677	L4.2	Bulgaria	Europe	MDR-TB		u(2015)
ERR1034669	99.0699	134.508	L4.2	Bulgaria	Europe	Pre-XDR-TB		u(2015)
ERR1034670	97.1769	58.7241	L4.1	Colombia	South America	MDR-TB		u(2015)
ERR1034672	95.3964	22.4967	L4.3	Colombia	South America	HR-TB		u(2015)
ERR1034673	96.1649	41.109	L4.3	Colombia	South America	HR-TB		u(2015)
ERR1034674	95.5603	27.419	L4.1	Colombia	South America	HR-TB		u(2015)
ERR1034675	95.2985	22.0146	L4.1	Colombia	South America	HR-TB		u(2015)
ERR1034676	95.9458	28.6095	L4.1	Colombia	South America	HR-TB		u(2015)
ERR1034688	98.2584	38.9113	L4.2	India	South Asia	Pre-XDR-TB		u(2015)
ERR1034689	97.9732	10.9902	L4.8	India	South Asia	Sensitive		u(2015)
ERR1034693	98.5447	19.8106	L4.4	India	South Asia	Sensitive		u(2015)
ERR1034694	98.4989	16.0669	L4.8	India	South Asia	MDR-TB		u(2015)
ERR1034702	99.1144	90.7571	L4.1	Peru	South America	Sensitive		u(2015)
ERR1034703	99.0918	129.461	L4.3	Peru	South America	MDR-TB		u(2015)
ERR1034704	99.3438	188.519	L4.3	Peru	South America	MDR-TB		u(2015)
ERR1034705	99.216	115.734	L4.3	Peru	South America	MDR-TB		u(2015)
ERR1034706	99.2621	311.567	L4.4	Peru	South America	Sensitive		u(2015)
ERR1034707	99.2168	36.2368	L4.3	Peru	South America	MDR-TB		u(2015)
ERR1034708	99.4949	180.607	L4.1	Peru	South America	Sensitive		u(2015)
ERR1034709	99.6795	185.912	L4.1	Peru	South America	Sensitive		u(2015)
ERR1034710	99.5122	110.435	L4.3	Peru	South America	MDR-TB		u(2015)
ERR1034711	99.3998	155.118	L4.1	Peru	South America	MDR-TB		u(2015)
ERR1034712	98.9525	67.9623	L4.3	Peru	South America	MDR-TB		u(2015)
ERR1034713	99.2056	175.495	L4.1	Peru	South America	MDR-TB		u(2015)
ERR1034714	99.6804	214.877	L4.1	Peru	South America	MDR-TB		u(2015)
ERR1034715	99.6799	173.298	L4.1	Peru	South America	MDR-TB		u(2015)
ERR1034716	99.3687	277.514	L4.7	Peru	South America	Sensitive		u(2015)
ERR1034718	99.2157	290.478	L4.3	Peru	South America	Sensitive		u(2015)
ERR1034719	99.5478	342.1	L4.3	Peru	South America	HR-TB		u(2015)
ERR1034720	99.704	245.376	L4	Peru	South America	MDR-TB		u(2015)
ERR1034721	99.3716	334.78	L4.3	Peru	South America	Sensitive		u(2015)
ERR1034723	99.5135	187.6	L4.3	Peru	South America	HR-TB		u(2015)
ERR1034724	97.988	43.3421	L4.1	Peru	South America	MDR-TB		u(2015)
ERR1034725	99.1325	246.415	L4.3	Peru	South America	MDR-TB		u(2015)
ERR1034726	98.9106	189.98	L4.3	Peru	South America	MDR-TB		u(2015)
ERR1034727	99.2708	144.206	L4.3	Peru	South America	Sensitive		u(2015)
ERR1034728	99.0627	124.997	L4.3	Peru	South America	MDR-TB		u(2015)
ERR1034729	98.2201	29.6855	L4.8	Peru	South America	HR-TB		u(2015)
ERR1034730	98.0866	23.053	L4	Peru	South America	HR-TB		u(2015)
ERR1034731	98.0323	29.3305	L4.1	Peru	South America	HR-TB		u(2015)
ERR1034742	97.8838	23.1281	L4.3	Peru	South America	Sensitive		u(2015)
ERR1034812	98.2936	101.369	L4.3	Portugal	Europe	HR-TB		u(2015)
ERR1034813	98.3774	137.65	L4.3	Portugal	Europe	Pre-XDR-TB		u(2015)
ERR1034814	98.4709	71.2863	L4.3	Portugal	Europe	Pre-XDR-TB		u(2015)
ERR1034815	98.0781	32.1792	L4.3	Portugal	Europe	Pre-XDR-TB		u(2015)
ERR1034816	98.1009	38.4102	L4.3	Portugal	Europe	MDR-TB		u(2015)
ERR1034817	98.3384	119.349	L4.3	Portugal	Europe	HR-TB		u(2015)
ERR1034818	98.1661	50.9336	L4.3	Portugal	Europe	HR-TB		u(2015)
ERR1034821	98.4387	54.1463	L4.3	Portugal	Europe	Pre-XDR-TB		u(2015)
ERR1034822	98.4614	178.762	L4.3	Portugal	Europe	Pre-XDR-TB		u(2015)
ERR1034823	98.3608	105.421	L4.3	Portugal	Europe	Pre-XDR-TB		u(2015)
ERR1034825	98.414	48.9877	L4.3	Portugal	Europe	Pre-XDR-TB		u(2015)
ERR1034827	98.4914	175.684	L4.3	Portugal	Europe	HR-TB		u(2015)
ERR1034828	98.344	126.813	L4.3	Portugal	Europe	HR-TB		u(2015)
ERR1034829	98.4463	47.7535	L4.3	Portugal	Europe	Pre-XDR-TB		u(2015)
ERR1034830	98.5755	86.2788	L4.3	Portugal	Europe	HR-TB		u(2015)
ERR1034831	98.2814	92.2403	L4.3	Portugal	Europe	MDR-TB		u(2015)
ERR1034835	98.6287	73.032	L4.3	Portugal	Europe	MDR-TB		u(2015)
ERR1034836	98.5792	126.336	L4.3	Portugal	Europe	MDR-TB		u(2015)
ERR1034837	98.6715	147.372	L4.3	Portugal	Europe	Pre-XDR-TB		u(2015)
ERR1034844	98.5069	87.8823	L4.3	Portugal	Europe	MDR-TB		u(2015)
ERR1034845	98.4162	152.714	L4.3	Portugal	Europe	MDR-TB		u(2015)
ERR1034846	98.5019	116.12	L4.3	Portugal	Europe	Pre-XDR-TB		u(2015)
ERR1034847	98.4447	71.7047	L4.3	Portugal	Europe	Pre-XDR-TB		u(2015)
ERR1034851	98.7194	175.834	L4.3	Portugal	Europe	HR-TB		u(2015)
ERR1034852	98.6451	107.328	L4.3	Portugal	Europe	Pre-XDR-TB		u(2015)
ERR1034853	97.436	10.1216	L4.3	Portugal	Europe	MDR-TB		u(2015)
ERR1034854	98.3173	111.943	L4.3	Portugal	Europe	MDR-TB		u(2015)
ERR1034855	98.344	91.1853	L4.3	Portugal	Europe	Pre-XDR-TB		u(2015)
ERR1034859	98.048	46.1791	L4.3	Portugal	Europe	Pre-XDR-TB		u(2015)
ERR1034860	98.4974	126.038	L4.3	Portugal	Europe	HR-TB		u(2015)
ERR1034862	98.3645	102.884	L4.3	Portugal	Europe	MDR-TB		u(2015)
ERR1034863	98.2911	81.5863	L4.3	Portugal	Europe	MDR-TB		u(2015)
ERR1034864	98.604	88.0118	L4.3	Portugal	Europe	HR-TB		u(2015)
ERR1034866	98.4881	134.158	L4.3	Portugal	Europe	MDR-TB		u(2015)
ERR1034867	98.4735	74.443	L4.3	Portugal	Europe	Pre-XDR-TB		u(2015)
ERR1034868	98.7551	183.221	L4.3	Portugal	Europe	Pre-XDR-TB		u(2015)
ERR1034870	97.5921	47.5931	L4.3	Portugal	Europe	Pre-XDR-TB		u(2015)
ERR1034871	97.625	46.6092	L4.3	Portugal	Europe	Pre-XDR-TB		u(2015)
ERR1034872	97.949	44.4165	L4.3	Portugal	Europe	Pre-XDR-TB		u(2015)
ERR1034873	98.3168	108.04	L4.3	Portugal	Europe	Pre-XDR-TB		u(2015)
ERR1034874	98.2669	116.38	L4.3	Portugal	Europe	MDR-TB		u(2015)
ERR1034875	98.1524	30.681	L4.1	Portugal	Europe	RR-TB		u(2015)
ERR1034878	98.3521	180.016	L4.3	Portugal	Europe	Pre-XDR-TB		u(2015)
ERR1034879	98.2391	177.13	L4.3	Portugal	Europe	MDR-TB		u(2015)
ERR1034881	98.6158	66.9568	L4.3	Portugal	Europe	RR-TB		u(2015)
ERR1034882	98.2759	122.674	L4.3	Portugal	Europe	MDR-TB		u(2015)
ERR1034883	98.7146	195.51	L4.3	Portugal	Europe	MDR-TB		u(2015)
ERR1034884	98.0451	38.0959	L4.3	Portugal	Europe	Pre-XDR-TB		u(2015)
ERR1034885	98.6787	119.323	L4.3	Portugal	Europe	Pre-XDR-TB		u(2015)
ERR1034886	97.514	46.5692	L4.3	Portugal	Europe	Pre-XDR-TB		u(2015)
ERR1034888	97.8463	79.1552	L4.3	Portugal	Europe	Pre-XDR-TB		u(2015)
ERR1034889	98.5733	119.287	L4.3	Portugal	Europe	Pre-XDR-TB		u(2015)
ERR1034890	98.6035	177.557	L4.3	Portugal	Europe	MDR-TB		u(2015)
ERR1034891	98.4715	171.905	L4.3	Portugal	Europe	HR-TB		u(2015)
ERR1034892	98.5286	125.627	L4.3	Portugal	Europe	MDR-TB		u(2015)
ERR1034894	98.3756	149.57	L4.3	Portugal	Europe	MDR-TB		u(2015)
ERR1034895	98.3688	39.4586	L4.3	Portugal	Europe	Pre-XDR-TB		u(2015)
ERR1034896	97.4654	89.8841	L4.3	Portugal	Europe	Pre-XDR-TB		u(2015)
ERR1034898	98.5247	96.7089	L4.3	Portugal	Europe	MDR-TB		u(2015)
ERR1034901	97.6619	49.1829	L4.3	Portugal	Europe	Pre-XDR-TB		u(2015)
ERR1034902	97.4851	72.7653	L4.3	Portugal	Europe	Pre-XDR-TB		u(2015)
ERR1034903	98.5412	127.072	L4.3	Portugal	Europe	Pre-XDR-TB		u(2015)
ERR1034904	98.4194	67.0279	L4.4	Portugal	Europe	MDR-TB		u(2015)
ERR1034905	98.4361	200.924	L4.3	Portugal	Europe	Pre-XDR-TB		u(2015)
ERR1034906	98.8912	267.913	L4.3	Portugal	Europe	Pre-XDR-TB		u(2015)
ERR1034907	98.0107	72.1347	L4.3	Portugal	Europe	Pre-XDR-TB		u(2015)
ERR1034908	98.5199	109.984	L4.3	Portugal	Europe	Pre-XDR-TB		u(2015)
ERR1034909	97.5007	33.621	L4.3	Portugal	Europe	Pre-XDR-TB		u(2015)
ERR1034910	97.5053	27.1911	L4.3	Portugal	Europe	Pre-XDR-TB		u(2015)
ERR1034924	96.5622	34.6182	L4.3	Portugal	Europe	Sensitive		u(2015)
ERR1034932	97.5845	57.7599	L4.3	South Africa	Africa	Sensitive		u(2015)
ERR1034941	97.3398	63.2006	L4.3	South Africa	Africa	Sensitive		u(2015)
ERR1035003	97.7897	31.5402	L4.1	South Africa	Africa	MDR-TB		u(2015)
ERR1035017	98.5841	334.324	L4.3	South Africa	Africa	MDR-TB		u(2015)
ERR1035034	98.8314	222.116	L4.3	South Africa	Africa	Pre-XDR-TB		u(2015)
ERR1035092	99.4008	25.5875	L4.8	Vietnam	SEA	Sensitive		u(2015)
ERR1035104	99.3777	30.1468	L4.4	Vietnam	SEA	Pre-XDR-TB		u(2015)
ERR1035105	99.3188	33.7468	L4.5	Vietnam	SEA	Other		u(2015)
ERR1035109	99.4202	45.6328	L4.1	Vietnam	SEA	HR-TB		u(2015)
ERR1035110	99.2068	72.3655	L4.1	Vietnam	SEA	Sensitive		u(2015)
ERR1035112	99.375	93.3989	L4.4	Vietnam	SEA	Other		u(2015)
ERR1035121	99.5886	123.906	L4.1	Vietnam	SEA	Sensitive		u(2015)
ERR1035125	99.4533	78.7165	L4.1	Vietnam	SEA	Sensitive		u(2015)
ERR1035174	97.9011	24.8715	L4.3	Portugal	Europe	MDR-TB		u(2015)
ERR1035175	98.18	73.7322	L4.3	Portugal	Europe	Pre-XDR-TB		u(2015)
ERR1035176	97.5707	16.789	L4.3	Portugal	Europe	Pre-XDR-TB		u(2015)
ERR1035179	97.6691	21.3768	L4.3	Portugal	Europe	HR-TB		u(2015)
ERR1035180	97.9296	28.534	L4.3	Portugal	Europe	HR-TB		u(2015)
ERR1035181	97.616	15.6224	L4.3	Portugal	Europe	HR-TB		u(2015)
ERR1035184	98.3502	34.022	L4.3	Portugal	Europe	Sensitive		u(2015)
ERR1035186	98.3836	23.8735	L4.3	Portugal	Europe	Pre-XDR-TB		u(2015)
ERR1035187	98.4349	29.5151	L4.3	Portugal	Europe	MDR-TB		u(2015)
ERR1035188	97.9807	58.9477	L4.3	Portugal	Europe	Sensitive		u(2015)
ERR1035192	97.761	26.9151	L4.3	Portugal	Europe	Pre-XDR-TB		u(2015)
ERR1035193	97.1547	17.0888	L4.3	Portugal	Europe	MDR-TB		u(2015)
ERR1035194	97.4254	15.043	L4.3	Portugal	Europe	Pre-XDR-TB		u(2015)
ERR1035195	97.6339	15.7664	L4.3	Portugal	Europe	Pre-XDR-TB		u(2015)
ERR1035196	97.727	23.6823	L4.3	Portugal	Europe	Pre-XDR-TB		u(2015)
ERR1035197	97.9967	32.4041	L4.3	Portugal	Europe	HR-TB		u(2015)
ERR1035198	97.7361	15.9994	L4.3	Portugal	Europe	HR-TB		u(2015)
ERR1035199	97.0538	11.2336	L4.3	Portugal	Europe	HR-TB		u(2015)
ERR1035200	97.9725	33.4263	L4.3	Portugal	Europe	HR-TB		u(2015)
ERR1035201	97.5861	17.7667	L4.3	Portugal	Europe	Sensitive		u(2015)
ERR1035203	97.5149	18.2214	L4.3	Portugal	Europe	MDR-TB		u(2015)
ERR1035204	97.7927	25.0118	L4.3	Portugal	Europe	MDR-TB		u(2015)
ERR1035205	98.1616	49.9892	L4.3	Portugal	Europe	HR-TB		u(2015)
ERR1035207	97.596	16.094	L4.3	Portugal	Europe	Pre-XDR-TB		u(2015)
ERR1035208	98.2017	45.0324	L4.3	Portugal	Europe	HR-TB		u(2015)
ERR1035209	97.2356	10.0875	L4.3	Portugal	Europe	Sensitive		u(2015)
ERR1035213	97.1493	13.1739	L4.3	Portugal	Europe	HR-TB		u(2015)
ERR1035214	97.8859	29.3096	L4.3	Portugal	Europe	Pre-XDR-TB		u(2015)
ERR1035215	97.8692	34.1713	L4.3	Portugal	Europe	Pre-XDR-TB		u(2015)
ERR1035216	98.1691	47.0299	L4.3	Portugal	Europe	HR-TB		u(2015)
ERR1035218	97.7046	18.9244	L4.3	Portugal	Europe	HR-TB		u(2015)
ERR1035220	98.4964	60.4213	L4.3	Portugal	Europe	MDR-TB		u(2015)
ERR1035221	97.813	28.068	L4.3	Portugal	Europe	Pre-XDR-TB		u(2015)
ERR1035222	97.6732	18.1141	L4.3	Portugal	Europe	Pre-XDR-TB		u(2015)
ERR1035225	98.258	64.5168	L4.3	Portugal	Europe	Pre-XDR-TB		u(2015)
ERR1035226	97.7916	24.2363	L4.3	Portugal	Europe	Pre-XDR-TB		u(2015)
ERR1035228	97.1757	61.6843	L4.3	Portugal	Europe	Pre-XDR-TB		u(2015)
ERR1035230	97.6269	17.7637	L4.3	Portugal	Europe	Sensitive		u(2015)
ERR1035233	97.0471	52.0154	L4.3	Portugal	Europe	Pre-XDR-TB		u(2015)
ERR1035235	98.2315	45.8737	L4.3	Portugal	Europe	Pre-XDR-TB		u(2015)
ERR1035236	97.0765	51.6305	L4.3	Portugal	Europe	MDR-TB		u(2015)
ERR1035237	97.1543	55.5629	L4.3	Portugal	Europe	Pre-XDR-TB		u(2015)
ERR1035238	98.5941	57.5199	L4.3	Portugal	Europe	Pre-XDR-TB		u(2015)
ERR1035240	98.2378	30.3223	L4.3	Portugal	Europe	Pre-XDR-TB		u(2015)
ERR1035241	97.9096	31.2586	L4.3	Portugal	Europe	MDR-TB		u(2015)
ERR1035243	97.4135	67.5054	L4.3	Portugal	Europe	MDR-TB		u(2015)
ERR1035244	97.1687	66.8283	L4.3	Portugal	Europe	MDR-TB		u(2015)
ERR1035246	96.8311	39.4122	L4.3	Portugal	Europe	MDR-TB		u(2015)
ERR1035247	97.2735	11.5606	L4.3	Portugal	Europe	HR-TB		u(2015)
ERR1035248	97.7625	30.7483	L4.3	Portugal	Europe	Sensitive		u(2015)
ERR1035249	97.7518	27.1223	L4.3	Portugal	Europe	Sensitive		u(2015)
ERR1035250	98.0348	65.9541	L4.3	Portugal	Europe	Sensitive		u(2015)
ERR1035251	98.4052	145.06	L4.3	Portugal	Europe	MDR-TB		u(2015)
ERR1035252	98.2159	152.077	L4.3	Portugal	Europe	MDR-TB		u(2015)
ERR1035253	98.5075	190.649	L4.3	Portugal	Europe	Pre-XDR-TB		u(2015)
ERR1035255	98.2299	133.731	L4.3	Portugal	Europe	Sensitive		u(2015)
ERR1035257	98.3389	157.877	L4.3	Brazil	South America	RR-TB		u(2015)
ERR1035265	98.8292	51.7467	L4.3	Brazil	South America	MDR-TB		u(2015)
ERR1035266	98.78	39.513	L4.3	Brazil	South America	Pre-XDR-TB		u(2015)
ERR1035270	98.3241	59.0468	L4.3	Brazil	South America	MDR-TB		u(2015)
ERR1035271	98.3033	24.2272	L4.3	Brazil	South America	Pre-XDR-TB		u(2015)
ERR1035275	98.88	45.9591	L4.3	Brazil	South America	MDR-TB		u(2015)
ERR1035278	98.7646	61.1882	L4.3	Brazil	South America	MDR-TB		u(2015)
ERR1035280	98.7246	63.8155	L4.3	Brazil	South America	MDR-TB		u(2015)
ERR1035281	98.4827	43.5163	L4.3	Brazil	South America	MDR-TB		u(2015)
ERR1035282	98.4665	63.4738	L4.3	Brazil	South America	HR-TB		u(2015)
ERR1035288	98.6458	48.4357	L4.3	Brazil	South America	Pre-XDR-TB		u(2015)
ERR1035290	98.6179	43.524	L4.6	Brazil	South America	Pre-XDR-TB		u(2015)
ERR1035291	98.7096	48.8746	L4.3	Brazil	South America	Pre-XDR-TB		u(2015)
ERR1035293	98.1628	57.4732	L4.3	Brazil	South America	MDR-TB		u(2015)
ERR1035297	98.1482	43.7775	L4.3	Brazil	South America	MDR-TB		u(2015)
ERR1035307	98.4233	31.9811	L4.6	Brazil	South America	MDR-TB		u(2015)
ERR1035309	98.7828	59.994	L4.3	Brazil	South America	Pre-XDR-TB		u(2015)
ERR1035310	98.7616	58.0306	L4.6	Brazil	South America	MDR-TB		u(2015)
ERR1035313	98.3847	60.0819	L4.3	Brazil	South America	MDR-TB		u(2015)
ERR1035317	97.9805	26.286	L4.3	Brazil	South America	Pre-XDR-TB		u(2015)
ERR1035320	98.5235	52.233	L4.3	Brazil	South America	MDR-TB		u(2015)
ERR1035321	98.6672	81.223	L4.3	Brazil	South America	Pre-XDR-TB		u(2015)
ERR1035322	98.6903	73.4057	L4.3	Brazil	South America	MDR-TB		u(2015)
ERR1035324	98.7381	67.8351	L4.6	Brazil	South America	MDR-TB		u(2015)
ERR1035325	98.7979	49.5891	L4.6	Brazil	South America	Pre-XDR-TB		u(2015)
ERR1035328	98.4433	53.7585	L4.3	Brazil	South America	Pre-XDR-TB		u(2015)
ERR1035330	98.267	45.194	L4.3	Brazil	South America	MDR-TB		u(2015)
ERR1035332	98.0948	39.5233	L4.3	Brazil	South America	Pre-XDR-TB		u(2015)
ERR1035334	97.6454	28.0225	L4.3	Brazil	South America	MDR-TB		u(2015)
ERR1035342	98.5236	26.3714	L4.3	Brazil	South America	MDR-TB		u(2015)
ERR1035348	98.2836	12.9542	L4.6	Brazil	South America	Pre-XDR-TB		u(2015)
ERR1035349	98.3008	30.8847	L4.3	Brazil	South America	MDR-TB		u(2015)
ERR1035351	98.2303	19.9631	L4.3	Brazil	South America	MDR-TB		u(2015)
ERR1035356	97.4722	18.1907	L4.3	Brazil	South America	RR-TB		u(2015)
ERR1035357	98.1315	21.7836	L4.3	Brazil	South America	MDR-TB		u(2015)
ERR1035358	97.9628	41.6682	L4.3	Brazil	South America	Pre-XDR-TB		u(2015)
ERR1035359	98.148	32.3267	L4.3	Brazil	South America	Pre-XDR-TB		u(2015)
ERR1035364	98.5246	52.603	L4.6	Brazil	South America	Pre-XDR-TB		u(2015)
ERR1036274	97.9264	84.3175	L4.3	Portugal	Europe	Pre-XDR-TB		u(2015)
ERR1036275	97.9251	60.5414	L4.3	Portugal	Europe	MDR-TB		u(2015)
ERR1036278	98.9175	117.252	L4.3	Portugal	Europe	Sensitive		u(2015)
ERR1036280	98.7005	192.699	L4.3	Portugal	Europe	MDR-TB		u(2015)
ERR1036281	98.5202	131.097	L4.3	Portugal	Europe	MDR-TB		u(2015)
ERR1036282	98.4981	108.134	L4.3	Portugal	Europe	MDR-TB		u(2015)
ERR1036283	98.2889	127.101	L4.3	Portugal	Europe	Pre-XDR-TB		u(2015)
ERR1036284	98.2922	86.66	L4.3	Portugal	Europe	MDR-TB		u(2015)
ERR1036285	98.2725	112.337	L4.3	Portugal	Europe	MDR-TB		u(2015)
ERR1036289	98.5186	319.886	L4.3	Portugal	Europe	Pre-XDR-TB		u(2015)
ERR1036290	98.3485	132.916	L4.3	Portugal	Europe	Pre-XDR-TB		u(2015)
ERR1036291	98.5011	77.387	L4.3	Portugal	Europe	Pre-XDR-TB		u(2015)
ERR1036293	97.8232	72.6241	L4.3	Portugal	Europe	MDR-TB		u(2015)
ERR1036295	97.7495	57.8549	L4.3	Portugal	Europe	Pre-XDR-TB		u(2015)
ERR1036296	97.6903	47.4375	L4.3	Portugal	Europe	Pre-XDR-TB		u(2015)
ERR1036298	97.7201	65.2007	L4.3	Portugal	Europe	MDR-TB		u(2015)
ERR108126	99.7099	132.157	L4.3	South Africa	Africa	Sensitive		b(2008,2014)
ERR108127	99.706	119.754	L4.3	South Africa	Africa	Sensitive		b(2008,2014)
ERR108131	99.5513	58.1243	L4.3	South Africa	Africa	Sensitive		b(2008,2014)
ERR108133	99.6974	77.5966	L4.3	South Africa	Africa	Sensitive		b(2008,2014)
ERR108134	99.7215	67.8279	L4.3	South Africa	Africa	Sensitive		b(2008,2014)
ERR108135	99.538	71.1007	L4.1	South Africa	Africa	Sensitive		b(2008,2014)
ERR108136	99.5492	66.0347	L4.1	South Africa	Africa	Sensitive		b(2008,2014)
ERR108137	99.6641	67.963	L4.1	South Africa	Africa	Sensitive		b(2008,2014)
ERR108138	99.7575	53.9301	L4.1	South Africa	Africa	Sensitive		b(2008,2014)
ERR108139	99.7267	67.2031	L4.4	South Africa	Africa	Sensitive		b(2008,2014)
ERR108140	99.7716	53.7217	L4.4	South Africa	Africa	Sensitive		b(2008,2014)
ERR108141	99.3686	66.0718	L4.7	South Africa	Africa	Sensitive		b(2008,2014)
ERR108142	99.364	71.8792	L4.7	South Africa	Africa	Sensitive		b(2008,2014)
ERR108144	99.0262	56.7699	L4.3	South Africa	Africa	Sensitive		b(2008,2014)
ERR108145	99.5893	58.7089	L4.3	South Africa	Africa	Sensitive		b(2008,2014)
ERR108146	99.6037	67.6781	L4.3	South Africa	Africa	Sensitive		b(2008,2014)
ERR108149	99.3542	52.743	L4.4	South Africa	Africa	Sensitive		b(2008,2014)
ERR108150	99.37	55.5102	L4.4	South Africa	Africa	Sensitive		b(2008,2014)
ERR108152	99.3791	56.6644	L4.1	South Africa	Africa	Sensitive		b(2008,2014)
ERR108154	99.4916	56.4913	L4.1	South Africa	Africa	Sensitive		b(2008,2014)
ERR108157	99.7817	50.9194	L4.8	South Africa	Africa	Sensitive		b(2008,2014)
ERR108158	99.7917	95.3253	L4.8	South Africa	Africa	Sensitive		b(2008,2014)
ERR108167	99.5672	62.8487	L4.3	South Africa	Africa	Sensitive		b(2008,2014)
ERR108168	99.5213	50.6208	L4.3	South Africa	Africa	Sensitive		b(2008,2014)
ERR108169	99.5665	50.8201	L4.3	South Africa	Africa	Sensitive		b(2008,2014)
ERR108170	99.5829	65.9566	L4.3	South Africa	Africa	Sensitive		b(2008,2014)
ERR108175	99.4715	53.6642	L4.3	South Africa	Africa	Sensitive		b(2008,2014)
ERR108176	99.4965	56.7569	L4.3	South Africa	Africa	Sensitive		b(2008,2014)
ERR108179	99.5001	69.1791	L4.3	South Africa	Africa	Sensitive		b(2008,2014)
ERR108180	99.4776	54.4411	L4.3	South Africa	Africa	Sensitive		b(2008,2014)
ERR108186	99.5628	46.8552	L4.3	South Africa	Africa	Sensitive		b(2008,2014)
ERR108424	99.1584	21.9996	L4.8	Russia	Europe	Sensitive	2009	2009
ERR108425	99.4018	35.8864	L4.2	Russia	Europe	MDR-TB	2009	2009
ERR108427	99.4492	39.2065	L4.8	Russia	Europe	Sensitive	2009	2009
ERR108429	99.274	37.3337	L4.2	Russia	Europe	HR-TB	2009	2009
ERR108432	99.2436	28.2865	L4.8	Russia	Europe	Sensitive	2009	2009
ERR108437	99.3675	27.6448	L4.2	Russia	Europe	Sensitive	2009	2009
ERR108442	99.3202	34.5829	L4.8	Russia	Europe	Sensitive	2009	2009
ERR108444	98.9855	35.2085	L4.1	Russia	Europe	Other	2009	2009
ERR108445	99.0119	32.4549	L4.1	Russia	Europe	Other	2009	2009
ERR108446	99.0598	32.8376	L4.3	Russia	Europe	Sensitive	2009	2009
ERR108448	99.1529	34.8005	L4.8	Russia	Europe	Sensitive	2009	2009
ERR108449	99.2837	39.8662	L4.1	Russia	Europe	Sensitive	2009	2009
ERR108451	99.1392	38.9186	L4.3	Russia	Europe	Sensitive	2009	2009
ERR108456	99.3759	45.5436	L4.2	Russia	Europe	Sensitive	2009	2009
ERR108457	99.2481	40.7675	L4.8	Russia	Europe	HR-TB	2009	2009
ERR108459	99.0669	32.6567	L4.1	Russia	Europe	Sensitive	2008	2008
ERR108460	99.5104	37.2185	L4.8	Russia	Europe	Sensitive	2008	2008
ERR108461	98.9904	37.6839	L4.1	Russia	Europe	Sensitive	2008	2008
ERR108463	99.0678	27.5879	L4.8	Russia	Europe	Sensitive	2008	2008
ERR108466	99.1705	44.5473	L4.8	Russia	Europe	Sensitive	2009	2009
ERR108468	99.3123	37.7666	L4.8	Russia	Europe	Sensitive	2009	2009
ERR108472	99.4431	33.913	L4.2	Russia	Europe	Sensitive	2009	2009
ERR108474	98.8992	46.8372	L4.1	Russia	Europe	MDR-TB	2009	2009
ERR108476	98.9263	18.076	L4.1	Russia	Europe	Sensitive	2009	2009
ERR108478	99.2472	42.8757	L4.8	Russia	Europe	Sensitive	2009	2009
ERR108480	98.8647	34.3362	L4.1	Russia	Europe	MDR-TB	2009	2009
ERR108481	98.9482	31.846	L4.4	Russia	Europe	Sensitive	2009	2009
ERR108482	99.2767	36.5859	L4.1	Russia	Europe	MDR-TB	2009	2009
ERR108483	99.1767	39.5554	L4.3	Russia	Europe	Sensitive	2009	2009
ERR108485	99.565	36.8553	L4.2	Russia	Europe	MDR-TB	2009	2009
ERR108487	99.1884	38.2302	L4.3	Russia	Europe	Sensitive	2009	2009
ERR108497	99.2173	31.2457	L4.2	Russia	Europe	Sensitive	2009	2009
ERR108504	99.0218	40.1837	L4.8	Russia	Europe	Sensitive	2009	2009
ERR108508	99.2616	38.7632	L4.8	Russia	Europe	Sensitive	2009	2009
ERR108509	99.2411	43.4777	L4.2	Russia	Europe	Sensitive	2009	2009
ERR117450	99.2082	184.807	L4.3	Russia	Europe	Sensitive	2008	2008
ERR117451	99.6835	192.502	L4.2	Russia	Europe	Sensitive	2008	2008
ERR117452	99.5902	181.401	L4.3	Russia	Europe	MDR-TB	2008	2008
ERR117466	99.5393	268.883	L4.3	Russia	Europe	MDR-TB	2009	2009
ERR1193645	99.4551	95.6909	L4.3	Vietnam	SEA	HR-TB		u(2016)
ERR1193647	98.7728	90.4556	L4.3	South Africa	Africa	Sensitive		u(2016)
ERR1193648	99.5198	75.2661	L4.3	Somalia	Africa	MDR-TB		u(2016)
ERR1193662	98.5351	30.7572	L4.3	Somalia	Africa	RR-TB		u(2016)
ERR1193663	98.8462	31.6792	L4.3	Morocco	Africa	Sensitive		u(2016)
ERR1193664	98.3754	30.6051	L4.3	Brazil	South America	Sensitive		u(2016)
ERR1193665	98.4212	21.1113	L4.3	Nepal	South Asia	Sensitive		u(2016)
ERR1193666	98.7461	28.8405	L4.3	Switzerland	Europe	Sensitive		u(2016)
ERR1193667	97.7411	18.5841	L4.3	Timor-Leste	SEA	Sensitive		u(2016)
ERR1193668	98.467	32.8739	L4.3	Uganda	Africa	Sensitive		u(2016)
ERR1193669	98.2425	18.4565	L4.3	Turkey	Europe	Sensitive		u(2016)
ERR1193670	98.6307	34.686	L4.3	Greece	Europe	Sensitive		u(2016)
ERR1193671	97.6476	21.6338	L4.3	Italy	Europe	Sensitive		u(2016)
ERR1193672	98.6556	24.2649	L4.3	Switzerland	Europe	Sensitive		u(2016)
ERR1193674	97.619	20.5586	L4.3	Angola	Africa	MDR-TB		u(2016)
ERR1193675	97.8443	26.1294	L4.3	Uganda	Africa	HR-TB		u(2016)
ERR1193676	98.0812	16.0915	L4.3	Portugal	Europe	Sensitive		u(2016)
ERR1193677	97.6079	20.2289	L4.3	Switzerland	Europe	Sensitive		u(2016)
ERR1193678	97.5512	20.1579	L4.3	Switzerland	Europe	HR-TB		u(2016)
ERR1193679	98.3163	18.6121	L4.3	Switzerland	Europe	Sensitive		u(2016)
ERR1193680	98.0199	25.3794	L4.3	Switzerland	Europe	HR-TB		u(2016)
ERR1193681	98.5092	34.6893	L4.3	Italy	Europe	Sensitive		u(2016)
ERR1193682	98.897	35.9663	L4.3	Switzerland	Europe	Sensitive		u(2016)
ERR1193683	98.4531	29.7587	L4.3	Guinea	Africa	MDR-TB		u(2016)
ERR1193684	97.7518	23.8803	L4.3	Brazil	South America	HR-TB		u(2016)
ERR1193685	98.0048	25.6619	L4.3	Brazil	South America	Sensitive		u(2016)
ERR1193686	98.3238	13.2809	L4.3	Guatemala	South America	Sensitive		u(2016)
ERR1193687	98.0754	26.5333	L4.3	El Salvador	South America	Sensitive		u(2016)
ERR1193688	97.8236	10.3039	L4.3	Portugal	Europe	HR-TB		u(2016)
ERR1193689	97.7886	23.458	L4.3	Sudan	Africa	Sensitive		u(2016)
ERR1193690	98.5287	24.8607	L4.3	Brazil	South America	Sensitive		u(2016)
ERR1193691	98.6549	28.6794	L4.3	Switzerland	Europe	HR-TB		u(2016)
ERR1193692	98.3638	20.6592	L4.3	Brazil	South America	Sensitive		u(2016)
ERR1193693	98.6388	31.4594	L4.3	Republic of the Congo	Africa	HR-TB		u(2016)
ERR1193694	97.6874	16.9036	L4.3	Italy	Europe	Sensitive		u(2016)
ERR1193695	98.7374	56.1024	L4.3	Kenya	Africa	Sensitive		u(2016)
ERR1193696	98.7408	24.9146	L4.3	Switzerland	Europe	Sensitive		u(2016)
ERR1193697	98.7804	23.3962	L4.3	Switzerland	Europe	HR-TB		u(2016)
ERR1193698	98.1329	22.7376	L4.3	Dominican Republic	South America	HR-TB		u(2016)
ERR1193699	98.7708	40.7146	L4.3	Somalia	Africa	Sensitive		u(2016)
ERR1193700	97.8403	19.378	L4.3	Portugal	Europe	HR-TB		u(2016)
ERR1193701	98.77	39.5872	L4.3	Portugal	Europe	Sensitive		u(2016)
ERR1193702	98.5562	23.9403	L4.3	Switzerland	Europe	Sensitive		u(2016)
ERR1193703	98.9897	36.0255	L4.3	Peru	South America	Sensitive		u(2016)
ERR1193704	98.4866	16.8655	L4.3	USA	North America	HR-TB		u(2016)
ERR1193705	98.6841	23.1934	L4.3	Peru	South America	Sensitive		u(2016)
ERR1193706	98.58	22.4325	L4.3	Cabo Verde	Africa	Sensitive		u(2016)
ERR1193707	99.1279	39.9451	L4.3	Mozambique	Africa	Sensitive		u(2016)
ERR1193708	99.1109	16.7176	L4.3	Guinea-Bissau	Africa	Sensitive		u(2016)
ERR1193709	98.1902	15.748	L4.3	Angola	Africa	Sensitive		u(2016)
ERR1193710	98.8583	36.0289	L4.3	Papua New Guinea	Australia	Sensitive		u(2016)
ERR1193711	98.3859	21.2559	L4.3	Papua New Guinea	Australia	Sensitive		u(2016)
ERR1193712	98.3584	81.0916	L4.3	Gambia	Africa	Sensitive		u(2016)
ERR1193713	98.1291	48.6946	L4.3	Gambia	Africa	Sensitive		u(2016)
ERR1193714	98.0905	50.0914	L4.3	Gambia	Africa	Sensitive		u(2016)
ERR1193715	98.3379	70.1317	L4.3	Gambia	Africa	Sensitive		u(2016)
ERR1193716	97.6768	13.7898	L4.3	Nicaragua	South America	Sensitive		u(2016)
ERR1193717	98.808	41.085	L4.3	Mexico	South America	Sensitive		u(2016)
ERR1193718	98.8349	57.6	L4.3	Indonesia	SEA	Sensitive		u(2016)
ERR1193719	98.6986	49.0743	L4.3	China	East Asia	Sensitive		u(2016)
ERR1193720	98.7913	44.9807	L4.3	Brazil	South America	Sensitive		u(2016)
ERR1193721	98.2473	29.4037	L4.3	Mexico	South America	Sensitive		u(2016)
ERR1193722	98.4584	69.5133	L4.3	USA	North America	Sensitive		u(2016)
ERR1193723	98.7	26.8012	L4.3	Mexico	South America	HR-TB		u(2016)
ERR1193724	98.2549	21.9798	L4.3	Philippines	SEA	MDR-TB		u(2016)
ERR1193725	98.9122	43.0555	L4.3	USA	North America	Sensitive		u(2016)
ERR1193726	98.7526	32.6113	L4.3	El Salvador	South America	Sensitive		u(2016)
ERR1193727	98.3031	47.3033	L4.3	Nicaragua	South America	Sensitive		u(2016)
ERR1193728	99.1875	57.4955	L4.3	El Salvador	South America	Sensitive		u(2016)
ERR1193729	98.1408	30.5826	L4.3	USA	North America	Sensitive		u(2016)
ERR1193730	98.9249	39.9208	L4.3	Morocco	Africa	HR-TB		u(2016)
ERR1193731	97.9209	20.9657	L4.3	Czech Republic	Europe	Sensitive		u(2016)
ERR1193732	97.9397	24.2709	L4.3	Nepal	South Asia	Sensitive		u(2016)
ERR1193733	98.4056	31.9814	L4.3	Australia	Australia	Sensitive		u(2016)
ERR1193734	98.1504	36.5875	L4.3	Portugal	Europe	Sensitive		u(2016)
ERR1193735	98.183	17.8987	L4.3	Portugal	Europe	Sensitive		u(2016)
ERR1193736	97.4502	15.9621	L4.3	Portugal	Europe	Sensitive		u(2016)
ERR1193737	98.9311	36.8955	L4.3	Portugal	Europe	Sensitive		u(2016)
ERR1193738	98.082	46.3353	L4.3	Portugal	Europe	Sensitive		u(2016)
ERR1193739	97.7927	19.3167	L4.3	Portugal	Europe	Sensitive		u(2016)
ERR1193740	98.0595	45.4662	L4.3	Portugal	Europe	Sensitive		u(2016)
ERR1193741	98.5683	28.7174	L4.3	Portugal	Europe	Sensitive		u(2016)
ERR1193742	97.4672	15.3329	L4.3	Portugal	Europe	Sensitive		u(2016)
ERR1193743	97.7803	21.6828	L4.3	Portugal	Europe	Sensitive		u(2016)
ERR1193744	99.3581	54.6975	L4.3	South Africa	Africa	Sensitive		u(2016)
ERR1193745	98.6464	51.8662	L4.3	South Africa	Africa	Sensitive		u(2016)
ERR1193746	99.6117	53.8775	L4.3	South Africa	Africa	Sensitive		u(2016)
ERR1193747	99.3957	54.1237	L4.3	South Africa	Africa	MDR-TB		u(2016)
ERR1193748	99.4866	53.8392	L4.3	South Africa	Africa	Sensitive		u(2016)
ERR1193749	99.5059	47.7094	L4.3	South Africa	Africa	Sensitive		u(2016)
ERR1193750	99.5112	30.544	L4.3	South Africa	Africa	Sensitive		u(2016)
ERR1193751	98.9183	12.5914	L4.3	South Africa	Africa	Sensitive		u(2016)
ERR1193752	99.3737	48.1108	L4.3	South Africa	Africa	Sensitive		u(2016)
ERR1193753	98.7231	54.6923	L4.3	South Africa	Africa	Sensitive		u(2016)
ERR1193754	99.5575	59.0194	L4.3	South Africa	Africa	Sensitive		u(2016)
ERR1193755	99.1352	15.6361	L4.3	South Africa	Africa	Sensitive		u(2016)
ERR1193756	98.9351	41.4109	L4.3	South Africa	Africa	Sensitive		u(2016)
ERR1193757	99.1924	49.4774	L4.3	South Africa	Africa	Sensitive		u(2016)
ERR1193758	98.674	46.3439	L4.3	South Africa	Africa	Sensitive		u(2016)
ERR1193759	98.2072	60.0612	L4.3	Kenya	Africa	Sensitive		u(2016)
ERR1193760	98.9427	67.7964	L4.3	Kenya	Africa	Sensitive		u(2016)
ERR1193761	99.32	61.2163	L4.3	Kenya	Africa	Sensitive		u(2016)
ERR1193762	98.8901	84.2066	L4.3	Nepal	South Asia	Sensitive		u(2016)
ERR1193763	98.5407	28.8284	L4.3	Nepal	South Asia	MDR-TB		u(2016)
ERR1193764	98.4769	62.0999	L4.3	Nepal	South Asia	Sensitive		u(2016)
ERR1193765	98.46	99.739	L4.3	Nepal	South Asia	Sensitive		u(2016)
ERR1193766	98.3534	65.3032	L4.3	Nepal	South Asia	HR-TB		u(2016)
ERR1193767	99.1982	38.0883	L4.3	Nepal	South Asia	Sensitive		u(2016)
ERR1193768	99.1438	67.132	L4.3	Portugal	Europe	Sensitive		u(2016)
ERR1193769	98.8804	76.4471	L4.3	Portugal	Europe	Sensitive		u(2016)
ERR1193770	98.1998	72.1229	L4.3	Portugal	Europe	Sensitive		u(2016)
ERR1193771	98.8496	61.5601	L4.3	Portugal	Europe	Sensitive		u(2016)
ERR1193772	98.3173	50.1171	L4.3	Portugal	Europe	Sensitive		u(2016)
ERR1193773	98.8092	57.6705	L4.3	Portugal	Europe	Sensitive		u(2016)
ERR1193774	98.2983	93.42	L4.3	Portugal	Europe	Sensitive		u(2016)
ERR1193775	98.8708	89.6358	L4.3	Portugal	Europe	Sensitive		u(2016)
ERR1193776	99.1889	59.1961	L4.3	Portugal	Europe	Sensitive		u(2016)
ERR1193777	98.6616	81.7596	L4.3	Portugal	Europe	Sensitive		u(2016)
ERR1193778	97.9734	47.2779	L4.3	Portugal	Europe	Sensitive		u(2016)
ERR1193779	98.2852	91.5321	L4.3	Portugal	Europe	Sensitive		u(2016)
ERR1193780	97.9225	38.3394	L4.3	Portugal	Europe	Sensitive		u(2016)
ERR1193781	97.9156	39.4915	L4.3	Portugal	Europe	MDR-TB		u(2016)
ERR1193782	98.3563	34.8492	L4.3	Portugal	Europe	Pre-XDR-TB		u(2016)
ERR1193783	98.0475	55.6804	L4.3	Portugal	Europe	Sensitive		u(2016)
ERR1193784	98.2136	69.5065	L4.3	Brazil	South America	Sensitive		u(2016)
ERR1193785	98.995	95.4085	L4.3	Brazil	South America	Sensitive		u(2016)
ERR1193786	98.3393	92.0025	L4.3	Brazil	South America	Sensitive		u(2016)
ERR1193787	98.468	105.351	L4.3	Brazil	South America	Sensitive		u(2016)
ERR1193788	98.0254	64.2476	L4.3	Brazil	South America	Sensitive		u(2016)
ERR1193789	97.5871	12.6556	L4.3	Spain	Europe	Sensitive		u(2016)
ERR1193790	98.0668	24.3551	L4.3	Spain	Europe	Sensitive		u(2016)
ERR1193791	97.9513	17.783	L4.3	Spain	Europe	Sensitive		u(2016)
ERR1193792	99.1564	82.9526	L4.3	Kazakhstan	Central-West Asia	MDR-TB		u(2016)
ERR1193793	98.9139	59.4104	L4.3	Germany	Europe	Sensitive		u(2016)
ERR1193794	98.8525	53.0268	L4.3	Sierra Leone	Africa	Sensitive		u(2016)
ERR1193795	99.3285	30.3058	L4.3	Germany	Europe	HR-TB		u(2016)
ERR1193796	99.1863	76.1456	L4.3	Libya	Africa	Sensitive		u(2016)
ERR1193797	98.6098	80.3223	L4.3	Kazakhstan	Central-West Asia	Sensitive		u(2016)
ERR1193798	98.4546	54.7845	L4.3	Turkey	Europe	Sensitive		u(2016)
ERR1193799	98.9178	92.4521	L4.3	Portugal	Europe	Sensitive		u(2016)
ERR1193800	98.7735	57.2907	L4.3	Nepal	South Asia	Sensitive		u(2016)
ERR1193801	99.0613	28.5124	L4.3	Algeria	Africa	Sensitive		u(2016)
ERR1193802	99.023	133.953	L4.3	Russia	Europe	HR-TB		u(2016)
ERR1193803	98.9349	127.199	L4.3	Turkey	Europe	Sensitive		u(2016)
ERR1193804	98.9044	50.8281	L4.3	Morocco	Africa	Sensitive		u(2016)
ERR1193805	99.1498	60.7091	L4.3	Turkey	Europe	Sensitive		u(2016)
ERR1193806	99.0945	43.6359	L4.3	Morocco	Africa	Sensitive		u(2016)
ERR1193807	99.2705	36.3482	L4.3	Germany	Europe	Sensitive		u(2016)
ERR1193808	99.2404	65.8284	L4.3	Indonesia	SEA	Sensitive		u(2016)
ERR1193809	98.4535	27.2341	L4.3	Germany	Europe	Sensitive		u(2016)
ERR1193810	99.1033	27.339	L4.3	Italy	Europe	Sensitive		u(2016)
ERR1193811	99.0995	30.7439	L4.3	Kazakhstan	Central-West Asia	Sensitive		u(2016)
ERR1193812	98.5716	107.923	L4.3	Kenya	Africa	Sensitive		u(2016)
ERR1193813	98.5881	23.3603	L4.3	Russia	Europe	Sensitive		u(2016)
ERR1193814	99.0163	83.1473	L4.3	Brazil	South America	Sensitive		u(2016)
ERR1193815	98.0667	50.1153	L4.3	Portugal	Europe	Sensitive		u(2016)
ERR1193816	99.0009	81.7577	L4	Ukraine	Europe	Sensitive		u(2016)
ERR1193817	98.7001	40.3091	L4.3	Germany	Europe	Sensitive		u(2016)
ERR1193818	98.8309	84.6786	L4.3	Brazil	South America	Sensitive		u(2016)
ERR1193819	98.4079	63.9663	L4.3	China	East Asia	HR-TB		u(2016)
ERR1193820	98.3524	120.097	L4.3	Germany	Europe	Sensitive		u(2016)
ERR1193821	99.0823	55.4354	L4.3	Germany	Europe	Sensitive		u(2016)
ERR1193822	99.1298	33.0079	L4.3	Germany	Europe	Sensitive		u(2016)
ERR1193823	98.5172	26.4251	L4.3	Germany	Europe	Sensitive		u(2016)
ERR1193824	99.365	37.2095	L4.3	Peru	South America	Sensitive		u(2016)
ERR1193825	99.3444	92.2637	L4.3	Morocco	Africa	Sensitive		u(2016)
ERR1193826	98.5627	79.2626	L4.3	Chile	South America	Sensitive		u(2016)
ERR1193827	98.347	75.8724	L4.3	Portugal	Europe	Sensitive		u(2016)
ERR1193828	98.2191	22.5349	L4.3	Brazil	South America	Sensitive		u(2016)
ERR1193829	99.3229	95.397	L4.3	Morocco	Africa	Sensitive		u(2016)
ERR1193830	99.0316	110.107	L4.3	Greece	Europe	Sensitive		u(2016)
ERR1193831	98.4682	86.0656	L4.3	Germany	Europe	Sensitive		u(2016)
ERR1193832	98.3351	73.307	L4.3	Germany	Europe	Sensitive		u(2016)
ERR1193833	99.0426	59.3141	L4.3	Germany	Europe	Sensitive		u(2016)
ERR1193834	99.3138	57.0233	L4.3	Germany	Europe	Sensitive		u(2016)
ERR1193835	98.3619	72.8241	L4.3	Brazil	South America	Other		u(2016)
ERR1193836	98.9526	88.1451	L4.3	Bosnia and Herzegovina	Europe	Sensitive		u(2016)
ERR1193837	98.3121	82.249	L4.3	Portugal	Europe	Sensitive		u(2016)
ERR1193838	98.056	72.7348	L4.3	Portugal	Europe	Sensitive		u(2016)
ERR1193839	98.1736	82.7992	L4.3	UK	Europe	Sensitive		u(2016)
ERR1193840	98.8555	54.8763	L4.3	Germany	Europe	Sensitive		u(2016)
ERR1193841	98.5532	50.5427	L4.3	Portugal	Europe	Sensitive		u(2016)
ERR1193842	99.0612	65.5958	L4.3	Iraq	Central-West Asia	Pre-XDR-TB		u(2016)
ERR1193843	99.2039	86.7043	L4.3	Iraq	Central-West Asia	MDR-TB		u(2016)
ERR1193844	98.9307	64.4649	L4.3	Republic of the Congo	Africa	Sensitive		u(2016)
ERR1193845	98.7515	64.9051	L4.3	Republic of the Congo	Africa	Sensitive		u(2016)
ERR1193846	99.0052	62.3296	L4.3	Republic of the Congo	Africa	Sensitive		u(2016)
ERR1193847	98.4965	23.9901	L4.3	Republic of the Congo	Africa	Sensitive		u(2016)
ERR1193848	99.0939	83.376	L4.3	Republic of the Congo	Africa	Sensitive		u(2016)
ERR1193849	98.6649	43.0392	L4.3	Republic of the Congo	Africa	Sensitive		u(2016)
ERR1193850	97.9835	42.7504	L4.3	Republic of the Congo	Africa	Sensitive		u(2016)
ERR1193851	97.7527	14.8336	L4.3	Republic of the Congo	Africa	Sensitive		u(2016)
ERR1193852	98.8384	80.1537	L4.3	Republic of the Congo	Africa	Sensitive		u(2016)
ERR1193853	97.6964	19.767	L4.3	Republic of the Congo	Africa	Other		u(2016)
ERR1193854	98.2435	34.6817	L4.3	Republic of the Congo	Africa	Sensitive		u(2016)
ERR1193855	98.845	34.0023	L4.3	Gabon	Africa	Sensitive		u(2016)
ERR1193856	98.32	37.7126	L4.3	Gabon	Africa	Sensitive		u(2016)
ERR1193857	98.5337	97.2048	L4.3	Gabon	Africa	Sensitive		u(2016)
ERR1193858	98.4749	91.8393	L4.3	Gabon	Africa	Sensitive		u(2016)
ERR1193859	98.4811	71.5124	L4.3	Gabon	Africa	Sensitive		u(2016)
ERR1193860	99.0807	72.0739	L4.3	Germany	Europe	MDR-TB		u(2016)
ERR1193861	99.0176	50.0461	L4.3	Russia	Europe	MDR-TB		u(2016)
ERR1193862	98.5442	36.8084	L4.3	Georgia	Central-West Asia	Pre-XDR-TB		u(2016)
ERR1193863	98.4114	15.0909	L4.3	Uzbekistan	Central-West Asia	MDR-TB		u(2016)
ERR1193864	98.8915	57.4045	L4.3	Uzbekistan	Central-West Asia	MDR-TB		u(2016)
ERR1193865	98.7934	85.0409	L4.3	Uzbekistan	Central-West Asia	MDR-TB		u(2016)
ERR1193866	98.5584	38.5097	L4.3	Uzbekistan	Central-West Asia	MDR-TB		u(2016)
ERR1193867	98.609	55.6363	L4.3	Sierra Leone	Africa	Sensitive		u(2016)
ERR1193868	99.055	56.4931	L4.3	Sierra Leone	Africa	HR-TB		u(2016)
ERR1193869	98.791	100.007	L4.3	Sierra Leone	Africa	Sensitive		u(2016)
ERR1193870	99.1018	57.3583	L4.3	Sierra Leone	Africa	HR-TB		u(2016)
ERR1193871	98.4628	33.5762	L4.3	Sierra Leone	Africa	Sensitive		u(2016)
ERR1193872	98.4503	59.9474	L4.3	Sierra Leone	Africa	Sensitive		u(2016)
ERR1193873	98.4553	46.5947	L4.3	Sierra Leone	Africa	Sensitive		u(2016)
ERR1193874	97.8825	43.8339	L4.3	Sierra Leone	Africa	Sensitive		u(2016)
ERR1193875	98.4666	42.2329	L4.3	Sierra Leone	Africa	MDR-TB		u(2016)
ERR1193876	98.2919	32.4405	L4.3	Sierra Leone	Africa	Sensitive		u(2016)
ERR1193877	98.1066	86.16	L4.3	Sierra Leone	Africa	MDR-TB		u(2016)
ERR1193878	98.5033	52.2485	L4.3	Sierra Leone	Africa	RR-TB		u(2016)
ERR1193879	98.1174	48.3896	L4.3	Sierra Leone	Africa	HR-TB		u(2016)
ERR1193880	99.3641	65.8713	L4.3	South Africa	Africa	MDR-TB		u(2016)
ERR1193881	99.1314	64.4515	L4.3	South Africa	Africa	Pre-XDR-TB		u(2016)
ERR1193882	99.0512	38.9853	L4.3	South Africa	Africa	MDR-TB		u(2016)
ERR1193883	99.1886	38.824	L4.3	South Africa	Africa	HR-TB		u(2016)
ERR1193884	98.4657	70.5483	L4.3	Swaziland	Africa	Sensitive		u(2016)
ERR1193885	99.2519	52.2388	L4.3	Swaziland	Africa	Sensitive		u(2016)
ERR1193886	99.2341	47.9253	L4.3	Swaziland	Africa	Sensitive		u(2016)
ERR1193887	99.2146	44.643	L4.3	Swaziland	Africa	Sensitive		u(2016)
ERR1193888	99.1174	51.5181	L4.3	Swaziland	Africa	MDR-TB		u(2016)
ERR1193889	99.1654	62.3775	L4.3	Swaziland	Africa	Sensitive		u(2016)
ERR1193890	99.1647	56.3398	L4.3	Swaziland	Africa	Sensitive		u(2016)
ERR1193891	98.4222	55.6534	L4.3	Swaziland	Africa	HR-TB		u(2016)
ERR1193892	98.1769	27.0892	L4.3	Swaziland	Africa	MDR-TB		u(2016)
ERR1193893	98.6834	44.713	L4.3	Swaziland	Africa	HR-TB		u(2016)
ERR1193894	97.8315	46.7191	L4.3	Swaziland	Africa	HR-TB		u(2016)
ERR1193895	99.3334	108.732	L4.3	Swaziland	Africa	Sensitive		u(2016)
ERR1193896	98.8637	55.0591	L4.3	Swaziland	Africa	HR-TB		u(2016)
ERR1193897	99.2252	46.2521	L4.3	Swaziland	Africa	MDR-TB		u(2016)
ERR1193898	98.7338	45.2181	L4.3	Swaziland	Africa	MDR-TB		u(2016)
ERR1193899	97.8486	39.4122	L4.3	Swaziland	Africa	HR-TB		u(2016)
ERR1193900	98.6663	42.2752	L4.3	Turkmenistan	Central-West Asia	MDR-TB		u(2016)
ERR1193901	98.8275	67.7817	L4.3	Turkmenistan	Central-West Asia	MDR-TB		u(2016)
ERR1193902	98.8118	77.0511	L4.3	Turkmenistan	Central-West Asia	MDR-TB		u(2016)
ERR1193903	98.7138	46.9395	L4.3	Uzbekistan	Central-West Asia	MDR-TB		u(2016)
ERR1193904	98.8906	37.4495	L4.3	Uzbekistan	Central-West Asia	MDR-TB		u(2016)
ERR1193905	98.2657	41.6933	L4.3	Uzbekistan	Central-West Asia	HR-TB		u(2016)
ERR1199092	99.1824	39.1199	L4.6	Democratic Republic of the Congo	Africa	MDR-TB		u(2016)
ERR1199094	97.6667	12.1259	L4.6	Uganda	Africa	Sensitive		u(2016)
ERR1199095	98.1893	32.6557	L4.6	Uganda	Africa	Sensitive		u(2016)
ERR1199096	99.1193	31.172	L4.6	Democratic Republic of the Congo	Africa	MDR-TB		u(2016)
ERR1199097	98.4043	42.6867	L4.6	Uganda	Africa	MDR-TB		u(2016)
ERR1199098	99.1851	33.3942	L4.6	Democratic Republic of the Congo	Africa	MDR-TB		u(2016)
ERR1199099	99.1357	30.7636	L4.6	Democratic Republic of the Congo	Africa	MDR-TB		u(2016)
ERR1199100	99.1676	36.1095	L4.6	Democratic Republic of the Congo	Africa	RR-TB		u(2016)
ERR1199101	98.8891	29.9935	L4.6	Democratic Republic of the Congo	Africa	MDR-TB		u(2016)
ERR1199102	98.9393	23.6642	L4.6	Democratic Republic of the Congo	Africa	MDR-TB		u(2016)
ERR1199103	99.1781	36.1485	L4.6	Democratic Republic of the Congo	Africa	MDR-TB		u(2016)
ERR1199104	98.0621	15.5527	L4.6	Democratic Republic of the Congo	Africa	MDR-TB		u(2016)
ERR1199105	99.0978	23.0226	L4.6	Democratic Republic of the Congo	Africa	MDR-TB		u(2016)
ERR1199106	99.2415	45.9543	L4.6	Democratic Republic of the Congo	Africa	MDR-TB		u(2016)
ERR1199107	99.0696	31.1832	L4.6	Democratic Republic of the Congo	Africa	Sensitive		u(2016)
ERR1199108	99.1166	42.6824	L4.6	Democratic Republic of the Congo	Africa	MDR-TB		u(2016)
ERR1199109	98.4667	16.0257	L4.6	Democratic Republic of the Congo	Africa	MDR-TB		u(2016)
ERR1199110	99.0018	52.9285	L4.6	Democratic Republic of the Congo	Africa	MDR-TB		u(2016)
ERR1199111	99.2366	43.2212	L4.6	Democratic Republic of the Congo	Africa	MDR-TB		u(2016)
ERR1199112	99.2951	44.3754	L4.6	Democratic Republic of the Congo	Africa	MDR-TB		u(2016)
ERR1199113	99.0275	25.9274	L4.6	Democratic Republic of the Congo	Africa	MDR-TB		u(2016)
ERR1199114	98.5918	41.677	L4.6	Uganda	Africa	MDR-TB		u(2016)
ERR1199115	99.4235	60.6118	L4.6	Democratic Republic of the Congo	Africa	MDR-TB		u(2016)
ERR1199116	98.6082	46.955	L4.6	Uganda	Africa	HR-TB		u(2016)
ERR1199117	99.4221	64.973	L4.6	Democratic Republic of the Congo	Africa	MDR-TB		u(2016)
ERR1199118	99.4286	71.9659	L4.6	Democratic Republic of the Congo	Africa	HR-TB		u(2016)
ERR1199119	99.5758	62.9465	L4.6	Democratic Republic of the Congo	Africa	Sensitive		u(2016)
ERR1199120	99.3287	80.8206	L4.6	Democratic Republic of the Congo	Africa	MDR-TB		u(2016)
ERR1199121	99.367	59.7855	L4.6	Democratic Republic of the Congo	Africa	Sensitive		u(2016)
ERR1199122	99.2202	46.5254	L4.6	Democratic Republic of the Congo	Africa	MDR-TB		u(2016)
ERR1199123	99.4368	78.7903	L4.6	Democratic Republic of the Congo	Africa	MDR-TB		u(2016)
ERR1199124	99.3452	82.6217	L4.6	Democratic Republic of the Congo	Africa	RR-TB		u(2016)
ERR1199125	98.8352	54.042	L4.6	Uganda	Africa	HR-TB		u(2016)
ERR1199126	99.2905	87.0607	L4.6	Democratic Republic of the Congo	Africa	MDR-TB		u(2016)
ERR1199127	99.4624	95.9151	L4.6	Democratic Republic of the Congo	Africa	MDR-TB		u(2016)
ERR1199128	99.3398	105.456	L4.6	Democratic Republic of the Congo	Africa	MDR-TB		u(2016)
ERR1199130	98.2548	14.0792	L4.6	Uganda	Africa	MDR-TB		u(2016)
ERR1199131	98.7401	23.4106	L4.6	Uganda	Africa	MDR-TB		u(2016)
ERR1199132	98.8152	27.4508	L4.6	Uganda	Africa	Sensitive		u(2016)
ERR1199133	98.713	29.711	L4.6	Uganda	Africa	Sensitive		u(2016)
ERR1199134	98.9482	31.1771	L4.6	Uganda	Africa	RR-TB		u(2016)
ERR1199135	98.9226	31.3164	L4.6	Uganda	Africa	HR-TB		u(2016)
ERR1199136	98.6049	26.5089	L4.6	Uganda	Africa	HR-TB		u(2016)
ERR1199137	98.7767	30.6321	L4.6	Uganda	Africa	MDR-TB		u(2016)
ERR1199138	98.9534	33.3976	L4.6	Uganda	Africa	HR-TB		u(2016)
ERR1199139	99.0492	31.5678	L4.6	Uganda	Africa	Sensitive		u(2016)
ERR1199140	98.7988	38.2353	L4.6	Uganda	Africa	HR-TB		u(2016)
ERR1199141	99.1448	36.6861	L4.6	Uganda	Africa	Sensitive		u(2016)
ERR1199142	99.0339	37.8309	L4.6	Uganda	Africa	RR-TB		u(2016)
ERR1199143	99.2972	45.8747	L4.6	Uganda	Africa	Sensitive		u(2016)
ERR1199144	99.0371	48.6638	L4.6	Uganda	Africa	HR-TB		u(2016)
ERR1199145	99.0272	56.1791	L4.6	Uganda	Africa	MDR-TB		u(2016)
ERR1199146	98.7427	43.0643	L4.6	Somalia	Africa	Sensitive		u(2016)
ERR1199147	98.6448	53.598	L4.6	Switzerland	Europe	Sensitive		u(2016)
ERR1199148	98.9462	70.2753	L4.6	Republic of the Congo	Africa	HR-TB		u(2016)
ERR1199149	98.8539	49.3076	L4.6	Switzerland	Europe	Sensitive		u(2016)
ERR1199150	98.6963	43.0769	L4.6	Uganda	Africa	HR-TB		u(2016)
ERR1199151	98.7476	28.9407	L4.6	Republic of the Congo	Africa	Sensitive		u(2016)
ERR1199152	98.983	60.2097	L4.6	Uganda	Africa	Sensitive		u(2016)
ERR1199153	99.2301	35.6403	L4.6	Democratic Republic of the Congo	Africa	HR-TB		u(2016)
ERR1213826	98.5275	24.0078	L4.3	South Africa	Africa	MDR-TB		u(2016)
ERR1213850	97.3579	14.6503	L4.3	South Africa	Africa	HR-TB		u(2016)
ERR1213873	97.4691	20.1136	L4.3	South Africa	Africa	MDR-TB		u(2016)
ERR1213888	97.8099	26.5516	L4.3	South Africa	Africa	MDR-TB		u(2016)
ERR1213890	96.2127	13.3887	L4.3	South Africa	Africa	Other		u(2016)
ERR1213906	97.1607	12.716	L4.3	Peru	South America	HR-TB		u(2016)
ERR1213911	96.8705	20.5703	L4.3	South Africa	Africa	Sensitive		u(2016)
ERR1213924	97.3682	20.7854	L4.3	South Africa	Africa	MDR-TB		u(2016)
ERR1213925	97.1667	17.4967	L4.3	South Africa	Africa	Sensitive		u(2016)
ERR124634	98.7046	175.752	L4.3	Malawi	Africa	Sensitive	2009	2009
ERR124635	98.7922	129.373	L4.3	Malawi	Africa	Sensitive	2009	2009
ERR124637	98.8118	132.498	L4.3	Malawi	Africa	Sensitive	2009	2009
ERR124639	98.8557	154.448	L4.3	Malawi	Africa	Sensitive	2009	2009
ERR124641	99.7009	215.115	L4.1	Malawi	Africa	Sensitive	2009	2009
ERR124643	98.7991	161.695	L4.3	Malawi	Africa	Sensitive	2010	2010
ERR124644	98.7895	175.853	L4.3	Malawi	Africa	Sensitive	2010	2010
ERR124647	98.7353	140.122	L4.3	Malawi	Africa	Sensitive	2010	2010
ERR124648	98.7492	162.696	L4.3	Malawi	Africa	Sensitive	2010	2010
ERR124649	98.7797	162.712	L4.3	Malawi	Africa	Sensitive	2010	2010
ERR124650	98.568	143.381	L4.3	Malawi	Africa	Sensitive	2010	2010
ERR126599	99.639	138.297	L4.6	Malawi	Africa	Sensitive	2005	2005
ERR126601	99.5025	135.408	L4.6	Malawi	Africa	Sensitive	2007	2007
ERR126603	99.371	81.1829	L4.3	Malawi	Africa	Sensitive	2007	2007
ERR126609	98.8448	89.6596	L4.3	Malawi	Africa	Sensitive	2008	2008
ERR126610	99.8715	102.071	L4.9	Malawi	Africa	Sensitive	2008	2008
ERR126612	99.7431	115.635	L4.1	Malawi	Africa	Sensitive	2008	2008
ERR126613	98.858	113.51	L4.3	Malawi	Africa	Sensitive	2008	2008
ERR126615	98.7801	118.531	L4.3	Malawi	Africa	Sensitive	2008	2008
ERR126619	99.6378	108.951	L4.1	Malawi	Africa	Sensitive	2008	2008
ERR126622	98.7421	128.98	L4.3	Malawi	Africa	Sensitive	2009	2009
ERR126623	98.8106	128.424	L4.3	Malawi	Africa	Sensitive	2009	2009
ERR126624	98.6022	139.277	L4.3	Malawi	Africa	Sensitive	2009	2009
ERR126625	99.2869	144.869	L4.3	Malawi	Africa	Sensitive	2009	2009
ERR126626	98.6642	137.674	L4.3	Malawi	Africa	Sensitive	2009	2009
ERR126627	98.8585	146.647	L4.3	Malawi	Africa	Sensitive	2009	2009
ERR126628	98.9005	127.658	L4.3	Malawi	Africa	Sensitive	2009	2009
ERR126629	98.8599	136.696	L4.3	Malawi	Africa	Sensitive	2009	2009
ERR126630	98.8555	124.629	L4.3	Malawi	Africa	Sensitive	2009	2009
ERR126632	99.8315	130.963	L4.1	Malawi	Africa	Sensitive	2009	2009
ERR126634	99.2004	137.98	L4.3	Malawi	Africa	Sensitive	2009	2009
ERR126637	98.9725	135.384	L4.3	Malawi	Africa	Sensitive	2009	2009
ERR126638	99.5133	125.158	L4.1	Malawi	Africa	Sensitive	2009	2009
ERR126642	99.5892	158.509	L4.1	Malawi	Africa	Sensitive	2009	2009
ERR126643	99.7522	124.797	L4.1	Malawi	Africa	Sensitive	2009	2009
ERR133800	99.2628	149.825	L4.1	Russia	Europe	MDR-TB	2008	2008
ERR133801	99.4044	69.509	L4.1	Russia	Europe	Other	2008	2008
ERR133803	99.7736	148.342	L4.8	Russia	Europe	Sensitive	2008	2008
ERR133804	99.8393	108.012	L4.2	Russia	Europe	HR-TB	2008	2008
ERR133807	99.8608	165.651	L4.8	Russia	Europe	Sensitive	2008	2008
ERR133808	99.6203	169.021	L4.8	Russia	Europe	Sensitive	2008	2008
ERR133809	99.824	173.46	L4.2	Russia	Europe	HR-TB	2008	2008
ERR133811	99.6448	168.192	L4.3	Russia	Europe	Sensitive	2008	2008
ERR133812	99.8143	62.8696	L4.2	Russia	Europe	MDR-TB	2008	2008
ERR133813	99.7981	169.153	L4.8	Russia	Europe	Sensitive	2008	2008
ERR133817	99.6038	68.0751	L4.8	Russia	Europe	Sensitive	2008	2008
ERR133818	99.6141	70.2539	L4.1	Russia	Europe	Sensitive	2008	2008
ERR133819	99.6307	85.2322	L4.2	Russia	Europe	Sensitive	2008	2008
ERR133822	99.4289	83.2146	L4.1	Russia	Europe	Other	2008	2008
ERR133823	99.8124	177.322	L4.2	Russia	Europe	HR-TB	2008	2008
ERR133824	99.539	56.2629	L4.3	Russia	Europe	Sensitive	2008	2008
ERR133828	99.4498	74.5475	L4.8	Russia	Europe	Sensitive	2008	2008
ERR133829	99.7041	61.7587	L4	Russia	Europe	Sensitive	2008	2008
ERR133830	99.6548	56.7924	L4.8	Russia	Europe	Sensitive	2008	2008
ERR133832	99.4588	172.156	L4.1	Russia	Europe	Other	2008	2008
ERR133833	99.5738	150.486	L4.1	Russia	Europe	Sensitive	2008	2008
ERR133834	99.8602	105.823	L4.2	Russia	Europe	MDR-TB	2008	2008
ERR133835	99.6237	63.1981	L4.8	Russia	Europe	HR-TB	2008	2008
ERR133836	99.6551	81.7297	L4.8	Russia	Europe	Sensitive	2008	2008
ERR133838	99.8306	72.6952	L4.2	Russia	Europe	HR-TB	2008	2008
ERR133841	99.7118	62.9872	L4.8	Russia	Europe	Sensitive	2008	2008
ERR133846	99.2637	45.1584	L4.3	Russia	Europe	Sensitive	2008	2008
ERR133849	99.8004	50.602	L4.2	Russia	Europe	MDR-TB	2008	2008
ERR133850	99.636	86.658	L4.1	Russia	Europe	Sensitive	2008	2008
ERR133851	99.4474	54.5777	L4.3	Russia	Europe	Sensitive	2008	2008
ERR133857	99.5959	62.0013	L4.7	Russia	Europe	Sensitive	2008	2008
ERR133858	99.3209	81.357	L4.2	Russia	Europe	MDR-TB	2008	2008
ERR133864	99.6114	136.017	L4.8	Russia	Europe	Sensitive	2008	2008
ERR133870	99.8695	107.371	L4.1	Russia	Europe	Sensitive	2008	2008
ERR133872	98.8148	58.6303	L4.3	Russia	Europe	HR-TB	2008	2008
ERR133874	99.5983	107.121	L4.1	Russia	Europe	Sensitive	2008	2008
ERR133876	99.4439	55.1632	L4.3	Russia	Europe	Sensitive	2008	2008
ERR133877	99.5179	151.975	L4.1	Russia	Europe	Sensitive	2008	2008
ERR133878	99.3273	139.573	L4.1	Russia	Europe	MDR-TB	2008	2008
ERR133881	99.6627	118.933	L4.8	Russia	Europe	Sensitive	2008	2008
ERR133883	99.6212	101.594	L4.1	Russia	Europe	Sensitive	2008	2008
ERR133887	99.3602	139.346	L4.3	Russia	Europe	Pre-XDR-TB	2008	2008
ERR133893	99.7647	102.033	L4.8	Russia	Europe	Sensitive	2008	2008
ERR133897	99.7201	108.171	L4	Russia	Europe	Sensitive	2008	2008
ERR133903	99.3845	108.476	L4.3	Russia	Europe	MDR-TB	2009	2009
ERR133905	99.6267	111.619	L4.7	Russia	Europe	Sensitive	2009	2009
ERR133909	99.7225	101.015	L4.8	Russia	Europe	HR-TB	2009	2009
ERR133911	99.8156	114.479	L4.2	Russia	Europe	HR-TB	2009	2009
ERR133912	99.4891	93.9489	L4.3	Russia	Europe	Sensitive	2009	2009
ERR133917	99.4271	132.03	L4.3	Russia	Europe	HR-TB	2009	2009
ERR133920	99.514	87.5999	L4.3	Russia	Europe	Sensitive	2009	2009
ERR133921	99.6337	94.7227	L4.2	Russia	Europe	Sensitive	2009	2009
ERR133922	99.3613	103.458	L4.3	Russia	Europe	MDR-TB	2009	2009
ERR133934	99.4525	95.133	L4.8	Russia	Europe	Sensitive	2009	2009
ERR133937	99.7088	96.6219	L4.1	Russia	Europe	Pre-XDR-TB	2009	2009
ERR133938	99.9312	107.207	L4.8	Russia	Europe	Sensitive	2009	2009
ERR133939	99.8753	121.32	L4.8	Russia	Europe	Sensitive	2009	2009
ERR133942	99.2168	96.1761	L4.1	Russia	Europe	MDR-TB	2009	2009
ERR133943	99.4687	90.8865	L4.2	Russia	Europe	HR-TB	2009	2009
ERR133949	99.5684	86.3412	L4.3	Russia	Europe	Sensitive	2009	2009
ERR133952	99.85	97.9569	L4.2	Russia	Europe	Sensitive	2009	2009
ERR133956	99.5348	93.2696	L4.3	Russia	Europe	Sensitive	2009	2009
ERR133961	99.4832	96.6414	L4.1	Russia	Europe	HR-TB	2009	2009
ERR133962	99.5217	81.2846	L4.3	Russia	Europe	Sensitive	2009	2009
ERR133964	99.7078	92.6165	L4.8	Russia	Europe	Sensitive	2009	2009
ERR133965	99.3337	100.942	L4.1	Russia	Europe	Sensitive	2009	2009
ERR133967	99.629	113.025	L4.2	Russia	Europe	Sensitive	2009	2009
ERR133969	99.8906	126.106	L4.2	Russia	Europe	HR-TB	2009	2009
ERR133971	99.342	97.4517	L4.1	Russia	Europe	Sensitive	2009	2009
ERR133974	99.3004	108.817	L4.4	Russia	Europe	Sensitive	2009	2009
ERR133977	99.0347	106.037	L4.3	Russia	Europe	HR-TB	2009	2009
ERR133978	99.6744	86.1354	L4.2	Russia	Europe	Sensitive	2009	2009
ERR133980	99.6048	97.9477	L4.8	Russia	Europe	Other	2009	2009
ERR133981	99.7507	105.483	L4.2	Russia	Europe	MDR-TB	2009	2009
ERR133985	99.4785	83.0805	L4.3	Russia	Europe	HR-TB	2009	2009
ERR133989	99.6366	106.407	L4.8	Russia	Europe	Sensitive	2009	2009
ERR1352323	99.5756	1476.77	L4.4	China	East Asia	Sensitive	2009	2009
ERR137191	99.822	83.3868	L4.8	Russia	Europe	Sensitive	2009	2009
ERR137196	99.5699	101.768	L4.2	Russia	Europe	MDR-TB	2009	2009
ERR137197	99.6666	82.221	L4.8	Russia	Europe	Sensitive	2009	2009
ERR137200	99.558	67.8197	L4.3	Russia	Europe	Sensitive	2009	2009
ERR137201	99.6722	63.6471	L4.3	Russia	Europe	HR-TB	2009	2009
ERR137202	99.5825	52.683	L4.1	Russia	Europe	Sensitive	2009	2009
ERR137209	99.3794	108.458	L4.3	Russia	Europe	MDR-TB	2009	2009
ERR137213	99.4655	104.595	L4.8	Russia	Europe	Sensitive	2009	2009
ERR137214	99.5568	58.0827	L4.2	Russia	Europe	Sensitive	2009	2009
ERR137224	99.9477	89.4073	L4.1	Russia	Europe	Sensitive	2009	2009
ERR137228	99.6409	99.2211	L4.1	Russia	Europe	HR-TB	2009	2009
ERR137233	99.9149	69.2457	L4.2	Russia	Europe	HR-TB	2009	2009
ERR137238	99.8421	52.0909	L4.8	Russia	Europe	Sensitive	2009	2009
ERR137239	99.7336	109.73	L4.2	Russia	Europe	Sensitive	2009	2009
ERR137245	99.7508	93.7976	L4.2	Russia	Europe	Sensitive	2009	2009
ERR137250	99.8652	44.1089	L4.2	Russia	Europe	MDR-TB	2009	2009
ERR137251	99.6523	78.4203	L4.1	Russia	Europe	Sensitive	2009	2009
ERR137256	99.639	107.324	L4.1	Russia	Europe	Sensitive	2009	2009
ERR137258	99.8428	92.4737	L4.3	Russia	Europe	Sensitive	2009	2009
ERR137261	99.4826	76.8472	L4.8	Russia	Europe	Sensitive	2009	2009
ERR137266	99.9647	98.2783	L4.1	Russia	Europe	Sensitive	2009	2009
ERR137270	99.79	112.442	L4.2	Russia	Europe	Sensitive	2009	2009
ERR137274	99.8383	46.3661	L4.2	Russia	Europe	MDR-TB	2009	2009
ERR137280	99.0615	92.6808	L4.3	Russia	Europe	Sensitive	2009	2009
ERR137284	99.3753	65.3138	L4.3	Russia	Europe	MDR-TB	2009	2009
ERR1413470	97.1582	14.4814	L4.6	UK	Europe	Sensitive	2002	2002
ERR1413471	97.4065	18.2181	L4.6	UK	Europe	HR-TB	2002	2002
ERR1413472	97.8326	19.6735	L4.6	UK	Europe	Sensitive	2003	2003
ERR1413473	98.0636	36.4596	L4.6	UK	Europe	HR-TB	2003	2003
ERR1413477	98.2476	17.9891	L4.6	UK	Europe	HR-TB	2004	2004
ERR1413479	97.762	25.6579	L4.6	UK	Europe	HR-TB	2004	2004
ERR1413480	97.6826	24.7737	L4.6	UK	Europe	HR-TB	2004	2004
ERR1413481	97.3309	16.6895	L4.6	UK	Europe	Sensitive	2005	2005
ERR1413484	97.1971	14.4948	L4.6	UK	Europe	HR-TB	2007	2007
ERR1413485	97.4554	15.8397	L4.6	UK	Europe	HR-TB	2007	2007
ERR144544	99.2219	43.5484	L4.3	Russia	Europe	Sensitive	2009	2009
ERR144546	99.5482	52.8637	L4.7	Russia	Europe	Sensitive	2009	2009
ERR144547	99.4324	54.0276	L4.3	Russia	Europe	Sensitive	2009	2009
ERR144555	99.7958	67.0514	L4.2	Russia	Europe	Sensitive	2009	2009
ERR144557	99.7517	101.738	L4.8	Russia	Europe	Sensitive	2009	2009
ERR144559	99.6901	50.0164	L4.1	Russia	Europe	HR-TB	2009	2009
ERR144565	99.4325	45.2126	L4.2	Russia	Europe	HR-TB	2009	2009
ERR144569	99.4105	46.8552	L4.2	Russia	Europe	Sensitive	2009	2009
ERR144576	99.6058	122.366	L4.1	Russia	Europe	HR-TB	2009	2009
ERR144578	99.6486	115.746	L4.1	Russia	Europe	Sensitive	2009	2009
ERR144585	99.7164	45.1219	L4.8	Russia	Europe	Sensitive	2009	2009
ERR144587	99.6571	111.388	L4.8	Russia	Europe	Sensitive	2009	2009
ERR144592	99.6583	46.081	L4.8	Russia	Europe	Sensitive	2009	2009
ERR144598	99.85	65.0333	L4.2	Russia	Europe	HR-TB	2009	2009
ERR144602	99.6995	22.8613	L4.8	Russia	Europe	Sensitive	2009	2009
ERR144603	99.8242	36.856	L4.2	Russia	Europe	Sensitive	2009	2009
ERR144604	99.9297	46.7628	L4.2	Russia	Europe	HR-TB	2009	2009
ERR144605	99.8669	62.7184	L4.2	Russia	Europe	HR-TB	2009	2009
ERR144621	99.726	173.886	L4.3	Russia	Europe	Sensitive	2009	2009
ERR144624	99.8676	98.6948	L4.2	Russia	Europe	MDR-TB	2009	2009
ERR144627	99.5733	126.483	L4.3	Russia	Europe	HR-TB	2009	2009
ERR144629	99.7819	70.829	L4.8	Russia	Europe	Sensitive	2009	2009
ERR1465732	98.4147	34.5224	L4.1	Switzerland	Europe	Sensitive		u(2016)
ERR1465733	98.5012	47.9548	L4.1	Switzerland	Europe	Sensitive		u(2016)
ERR1465734	98.6315	34.6295	L4.1	Switzerland	Europe	Sensitive		u(2016)
ERR1465735	98.6784	77.0391	L4.1	Sri Lanka	South Asia	Sensitive		u(2016)
ERR1465737	98.6924	63.9302	L4.1	Democratic Republic of the Congo	Africa	Sensitive		u(2016)
ERR1465738	98.9157	61.8764	L4.1	Switzerland	Europe	Sensitive		u(2016)
ERR1465739	98.2762	21.7252	L4.1	Romania	Europe	Sensitive		u(2016)
ERR1465740	99.0065	30.8924	L4.1	Ivory Coast	Africa	Sensitive		u(2016)
ERR1465741	99.1611	65.07	L4.1	Peru	South America	HR-TB		u(2016)
ERR1465742	99.0666	72.7454	L4.1	Italy	Europe	Sensitive		u(2016)
ERR1465743	99.2693	35.9427	L4.1	Nepal	South Asia	Sensitive		u(2016)
ERR1465744	98.1853	16.9898	L4.1	Portugal	Europe	Sensitive		u(2016)
ERR1465745	99.0225	92.9062	L4.1	Italy	Europe	Sensitive		u(2016)
ERR1465746	99.0357	86.5285	L4.1	Ethiopia	Africa	Sensitive		u(2016)
ERR1465747	99.1171	130.815	L4.1	Ivory Coast	Africa	Sensitive		u(2016)
ERR1465748	98.8016	66.9708	L4.1	Iraq	Central-West Asia	Sensitive		u(2016)
ERR1465749	98.7033	54.7446	L4.1	Hungary	Europe	Sensitive		u(2016)
ERR1465750	98.9465	84.8735	L4.1	Serbia	Europe	Sensitive		u(2016)
ERR1465751	99.1329	99.9741	L4.1	Switzerland	Europe	Sensitive		u(2016)
ERR1465752	98.8056	71.8359	L4.1	Switzerland	Europe	Sensitive		u(2016)
ERR1465753	99.0105	76.4255	L4.1	Switzerland	Europe	Sensitive		u(2016)
ERR1465754	98.9776	97.2738	L4.1	Bosnia and Herzegovina	Europe	Sensitive		u(2016)
ERR1465755	98.428	40.6226	L4.1	Serbia	Europe	Sensitive		u(2016)
ERR1465756	98.7185	35.202	L4.1	Switzerland	Europe	Sensitive		u(2016)
ERR1465757	98.338	42.7663	L4.1	Czech Republic	Europe	Sensitive		u(2016)
ERR1465758	98.5484	36.0604	L4.1	Austria	Europe	Sensitive		u(2016)
ERR1465759	98.5201	54.2517	L4.1	Switzerland	Europe	Sensitive		u(2016)
ERR1465760	98.527	39.0967	L4.1	Somalia	Africa	HR-TB		u(2016)
ERR1465761	98.4467	38.8277	L4.1	Switzerland	Europe	HR-TB		u(2016)
ERR1465762	98.4297	24.7621	L4.1	Switzerland	Europe	Other		u(2016)
ERR1465763	98.2686	34.8807	L4.1	Dominican Republic	South America	HR-TB		u(2016)
ERR1465764	98.4888	44.6189	L4.1	Switzerland	Europe	Sensitive		u(2016)
ERR1465765	98.3133	32.8018	L4.1	Anguilla	South America	HR-TB		u(2016)
ERR1465766	98.605	35.6875	L4.1	Vietnam	SEA	RR-TB		u(2016)
ERR1465767	98.7926	57.2603	L4.1	Switzerland	Europe	Sensitive		u(2016)
ERR1465768	98.6293	40.5186	L4.1	Cameroon	Africa	Sensitive		u(2016)
ERR1465769	98.4181	39.9948	L4.1	Serbia	Europe	Sensitive		u(2016)
ERR1465770	98.6377	55.4052	L4.1	Serbia	Europe	Sensitive		u(2016)
ERR1465771	98.5381	47.8878	L4.1	Spain	Europe	Sensitive		u(2016)
ERR1465772	98.618	43.3673	L4.1	Switzerland	Europe	Sensitive		u(2016)
ERR1465773	98.4829	44.7052	L4.1	Bolivia	South America	Sensitive		u(2016)
ERR1465774	98.1785	23.0785	L4.1	Italy	Europe	Sensitive		u(2016)
ERR1465776	98.5743	48.5086	L4.1	Macedonia	Europe	Sensitive		u(2016)
ERR1465777	98.597	56.598	L4.1	Switzerland	Europe	Sensitive		u(2016)
ERR1465778	98.2965	34.0896	L4.1	Austria	Europe	Sensitive		u(2016)
ERR1465779	98.3875	29.3183	L4.1	Switzerland	Europe	Sensitive		u(2016)
ERR1465780	98.5076	38.3955	L4.1	Switzerland	Europe	Sensitive		u(2016)
ERR1465781	97.8681	21.2083	L4.1	Czech Republic	Europe	Sensitive		u(2016)
ERR1465782	98.7704	74.2864	L4.1	Germany	Europe	Sensitive		u(2016)
ERR1465783	98.2342	34.9709	L4.1	Switzerland	Europe	Sensitive		u(2016)
ERR1465784	98.2798	37.5442	L4.1	Sri Lanka	South Asia	Sensitive		u(2016)
ERR1465785	98.5576	55.929	L4.1	Serbia	Europe	Sensitive		u(2016)
ERR1465786	98.2993	36.6622	L4.1	Sri Lanka	South Asia	Sensitive		u(2016)
ERR1465787	98.063	23.1508	L4.1	Serbia	Europe	Sensitive		u(2016)
ERR1465788	98.2359	28.1114	L4.1	Switzerland	Europe	Sensitive		u(2016)
ERR1465789	98.2757	22.9275	L4.1	Serbia	Europe	HR-TB		u(2016)
ERR1465790	98.5688	47.8894	L4.1	Switzerland	Europe	Sensitive		u(2016)
ERR1465791	98.6503	56.3485	L4.1	Switzerland	Europe	HR-TB		u(2016)
ERR1465792	98.6571	64.9558	L4.1	Albania	Europe	MDR-TB		u(2016)
ERR1465793	98.6469	62.3793	L4.1	Serbia	Europe	MDR-TB		u(2016)
ERR1465794	98.4424	43.2869	L4.1	Italy	Europe	Sensitive		u(2016)
ERR1465795	98.5344	58.4836	L4.1	Sri Lanka	South Asia	Sensitive		u(2016)
ERR1465796	98.5823	84.0636	L4.1	Switzerland	Europe	Sensitive		u(2016)
ERR1465797	98.6079	40.0556	L4.1	Bosnia and Herzegovina	Europe	Sensitive		u(2016)
ERR1465798	98.9496	67.9952	L4.1	Serbia	Europe	Sensitive		u(2016)
ERR1465799	98.8581	66.8138	L4.1	Switzerland	Europe	Sensitive		u(2016)
ERR1465800	98.961	74.8118	L4.1	Cameroon	Africa	Sensitive		u(2016)
ERR1465801	98.3184	57.5946	L4.1	Cameroon	Africa	Sensitive		u(2016)
ERR1465802	98.7495	53.1459	L4.1	Switzerland	Europe	Sensitive		u(2016)
ERR1465803	98.9789	86.5729	L4.1	Switzerland	Europe	Sensitive		u(2016)
ERR1465804	98.8611	76.4763	L4.1	Switzerland	Europe	Sensitive		u(2016)
ERR1465805	98.5897	75.8855	L4.1	Switzerland	Europe	Sensitive		u(2016)
ERR1465806	98.5935	75.6134	L4.1	Sri Lanka	South Asia	Sensitive		u(2016)
ERR1465807	98.6329	77.9859	L4.1	Seychelles	Africa	Sensitive		u(2016)
ERR1465808	98.8879	81.1142	L4.1	Serbia	Europe	Sensitive		u(2016)
ERR1465809	98.8366	20.912	L4.1	Portugal	Europe	Sensitive		u(2016)
ERR1465810	98.3722	26.6458	L4.1	Switzerland	Europe	Sensitive		u(2016)
ERR1465811	98.5877	42.0677	L4.1	Colombia	South America	HR-TB		u(2016)
ERR1465812	98.592	59.508	L4.1	Switzerland	Europe	Sensitive		u(2016)
ERR1465813	98.2716	65.3969	L4.1	Serbia	Europe	Sensitive		u(2016)
ERR1465814	99.0373	37.4224	L4.1	Switzerland	Europe	Sensitive		u(2016)
ERR1465815	98.2587	45.2324	L4.1	Switzerland	Europe	Sensitive		u(2016)
ERR1465816	98.7835	58.7918	L4.1	Switzerland	Europe	Sensitive		u(2016)
ERR1465817	98.9828	81.1533	L4.1	Serbia	Europe	Sensitive		u(2016)
ERR1465818	98.5805	48.4544	L4.1	Switzerland	Europe	Sensitive		u(2016)
ERR1465819	98.7238	98.8062	L4.1	Germany	Europe	Sensitive		u(2016)
ERR1465820	98.8936	78.296	L4.1	Serbia	Europe	Sensitive		u(2016)
ERR1465821	98.5896	78.8458	L4.1	Sri Lanka	South Asia	Sensitive		u(2016)
ERR1465822	98.6526	52.4054	L4.1	Romania	Europe	HR-TB		u(2016)
ERR1465823	99.0126	46.3867	L4.1	Portugal	Europe	Sensitive		u(2016)
ERR1465824	98.7689	43.7192	L4.1	Somalia	Africa	Sensitive		u(2016)
ERR1465825	98.8356	39.5336	L4.1	Cameroon	Africa	Sensitive		u(2016)
ERR1465826	98.9305	25.1295	L4.1	Ethiopia	Africa	Sensitive		u(2016)
ERR1465827	98.9603	60.074	L4.1	France	Europe	Sensitive		u(2016)
ERR1465828	99.0163	69.0223	L4.1	Ethiopia	Africa	Sensitive		u(2016)
ERR1465829	98.8333	107.662	L4.1	Eritrea	Africa	Sensitive		u(2016)
ERR1465830	98.9851	84.4298	L4.1	Vietnam	SEA	Sensitive		u(2016)
ERR1465831	98.9472	79.2241	L4.1	Somalia	Africa	Sensitive		u(2016)
ERR1465894	99.2268	112.484	L4.8	Switzerland	Europe	Other		u(2016)
ERR1465895	99.0516	79.3267	L4.8	Angola	Africa	Sensitive		u(2016)
ERR1465896	99.2206	100.659	L4.8	Switzerland	Europe	Sensitive		u(2016)
ERR1465897	99.0482	68.3842	L4.8	Switzerland	Europe	Sensitive		u(2016)
ERR1465898	98.539	47.8472	L4.7	Switzerland	Europe	Sensitive		u(2016)
ERR1465900	98.4406	26.243	L4.7	Switzerland	Europe	HR-TB		u(2016)
ERR1465901	98.8324	44.4685	L4.8	Australia	Australia	HR-TB		u(2016)
ERR1465902	98.2526	29.991	L4.8	Morocco	Africa	HR-TB		u(2016)
ERR1465903	98.3625	21.9977	L4.8	Switzerland	Europe	Sensitive		u(2016)
ERR1465904	98.9375	64.917	L4.8	Switzerland	Europe	Other		u(2016)
ERR1465905	98.9463	76.4087	L4.8	Turkey	Europe	Sensitive		u(2016)
ERR1465906	98.8023	43.2702	L4.8	Albania	Europe	Sensitive		u(2016)
ERR1465907	98.962	58.6805	L4.8	Italy	Europe	Sensitive		u(2016)
ERR1465908	99.0807	72.2786	L4.8	Switzerland	Europe	Sensitive		u(2016)
ERR1465909	98.5969	38.7609	L4.8	Spain	Europe	Sensitive		u(2016)
ERR1465910	98.7099	50.6646	L4.7	Italy	Europe	Sensitive		u(2016)
ERR1465911	98.7336	41.3771	L4.8	Turkey	Europe	Sensitive		u(2016)
ERR1465912	98.2987	31.7359	L4.7	Switzerland	Europe	Sensitive		u(2016)
ERR1465913	98.3276	30.614	L4.8	Macedonia	Europe	Sensitive		u(2016)
ERR1465914	98.6312	35.7162	L4.8	Switzerland	Europe	Sensitive		u(2016)
ERR1465915	98.8045	56.4014	L4.8	Iraq	Central-West Asia	Sensitive		u(2016)
ERR1465916	98.6099	42.3992	L4.8	Macedonia	Europe	Sensitive		u(2016)
ERR1465918	98.8777	49.1642	L4.8	China	East Asia	Sensitive		u(2016)
ERR1465919	98.7606	55.4215	L4.8	Macedonia	Europe	Sensitive		u(2016)
ERR1465920	98.8013	66.2929	L4.8	Serbia	Europe	Sensitive		u(2016)
ERR1465921	98.5102	49.576	L4.8	Turkey	Europe	Sensitive		u(2016)
ERR1465922	98.7436	61.0148	L4.8	Switzerland	Europe	Sensitive		u(2016)
ERR1465923	98.99	54.6899	L4.9	India	South Asia	Sensitive		u(2016)
ERR1465924	97.7561	11.4463	L4.8	Switzerland	Europe	Sensitive		u(2016)
ERR1465925	98.7709	49.8615	L4.8	Macedonia	Europe	Sensitive		u(2016)
ERR1465926	98.9026	55.2761	L4.8	Switzerland	Europe	Sensitive		u(2016)
ERR1465927	98.8055	43.9693	L4.8	Italy	Europe	HR-TB		u(2016)
ERR1465928	98.6191	32.3843	L4.8	Switzerland	Europe	Sensitive		u(2016)
ERR1465929	99.0686	60.0142	L4.8	Dominican Republic	South America	MDR-TB		u(2016)
ERR1465930	99.0528	58.3852	L4.8	Switzerland	Europe	MDR-TB		u(2016)
ERR1465931	98.9477	48.9154	L4.8	Russia	Europe	MDR-TB		u(2016)
ERR1465932	98.9789	48.2578	L4.7	Brazil	South America	MDR-TB		u(2016)
ERR1465933	98.5005	33.6038	L4.8	Serbia	Europe	Sensitive		u(2016)
ERR1465934	98.8446	54.4277	L4.8	Ethiopia	Africa	Sensitive		u(2016)
ERR1465935	98.9265	52.1734	L4.8	Switzerland	Europe	Sensitive		u(2016)
ERR1465936	99.1418	85.6227	L4.8	Switzerland	Europe	Sensitive		u(2016)
ERR1465937	98.8176	53.9771	L4.8	Germany	Europe	Sensitive		u(2016)
ERR1465938	99.0531	78.8987	L4.8	Algeria	Africa	Sensitive		u(2016)
ERR1465939	98.8958	69.3899	L4.7	Serbia	Europe	Sensitive		u(2016)
ERR1465940	99.1148	88.3052	L4.8	Switzerland	Europe	Other		u(2016)
ERR1465941	99.1467	57.805	L4.7	Switzerland	Europe	Sensitive		u(2016)
ERR1465942	98.9868	69.685	L4.8	Turkey	Europe	HR-TB		u(2016)
ERR1465943	98.8894	58.6192	L4.8	Serbia	Europe	Sensitive		u(2016)
ERR1465944	98.5401	55.4027	L4.8	Serbia	Europe	Sensitive		u(2016)
ERR1465945	98.9064	52.8499	L4.8	Italy	Europe	Sensitive		u(2016)
ERR1465946	98.6031	55.2095	L4.8	Switzerland	Europe	Sensitive		u(2016)
ERR1465947	98.0363	12.0183	L4.7	Portugal	Europe	HR-TB		u(2016)
ERR1465948	98.8995	47.7479	L4.7	Switzerland	Europe	Sensitive		u(2016)
ERR1465949	98.6754	59.8359	L4.7	Switzerland	Europe	Sensitive		u(2016)
ERR1465950	98.7988	40.9772	L4.8	Spain	Europe	Sensitive		u(2016)
ERR1465951	99.0267	49.5982	L4.8	Turkey	Europe	HR-TB		u(2016)
ERR1465952	99.2211	46.4702	L4.9	Sri Lanka	South Asia	Sensitive		u(2016)
ERR1465953	98.4474	19.788	L4.8	Switzerland	Europe	HR-TB		u(2016)
ERR1465954	99.0342	54.1208	L4.8	Switzerland	Europe	Sensitive		u(2016)
ERR1465955	99.011	44.4971	L4.8	Spain	Europe	Sensitive		u(2016)
ERR1465956	99.0097	30.3625	L4.8	Bosnia and Herzegovina	Europe	Sensitive		u(2016)
ERR1465958	98.909	23.1216	L4.8	Switzerland	Europe	Sensitive		u(2016)
ERR1465959	98.9365	49.3664	L4.8	Switzerland	Europe	Sensitive		u(2016)
ERR1465960	98.7421	48.0602	L4.7	Togo	Africa	HR-TB		u(2016)
ERR1465961	99.2677	92.5005	L4.8	Switzerland	Europe	Sensitive		u(2016)
ERR1465962	98.9577	94.7557	L4.8	Macedonia	Europe	Sensitive		u(2016)
ERR1465963	99.0741	88.8071	L4.7	Switzerland	Europe	Sensitive		u(2016)
ERR1465964	98.5855	15.4127	L4.8	Thailand	SEA	Sensitive		u(2016)
ERR1465965	98.3697	21.5902	L4.8	Serbia	Europe	Sensitive		u(2016)
ERR158571	99.8842	77.9034	L4.8	Russia	Europe	Sensitive	2009	2009
ERR158573	99.6347	93.2866	L4.2	Russia	Europe	HR-TB	2009	2009
ERR158579	99.3624	102.179	L4.3	Russia	Europe	MDR-TB	2009	2009
ERR158582	99.7167	63.3097	L4.2	Russia	Europe	Sensitive	2009	2009
ERR158584	99.653	89.045	L4.3	Russia	Europe	HR-TB	2009	2009
ERR158595	99.4039	62.1808	L4.3	Russia	Europe	MDR-TB	2009	2009
ERR158599	99.8666	80.1525	L4.1	UK	Europe	Sensitive	2011	2011
ERR158601	99.4965	74.9444	L4.3	UK	Europe	Sensitive	2011	2011
ERR158612	99.0373	83.2817	L4.8	Russia	Europe	Sensitive	2008	2008
ERR158614	99.8538	98.4789	L4.2	Russia	Europe	HR-TB	2008	2008
ERR161012	99.6184	60.4853	L4.3	Malawi	Africa	HR-TB	2002	2002
ERR161013	98.6466	56.8444	L4.3	Malawi	Africa	Sensitive	2002	2002
ERR161016	99.1612	41.6194	L4.3	Malawi	Africa	Sensitive	2003	2003
ERR161017	98.7033	37.0753	L4.3	Malawi	Africa	Sensitive	2003	2003
ERR161018	99.2789	45.1038	L4.3	Malawi	Africa	Sensitive	2003	2003
ERR161019	99.3274	67.1025	L4	Malawi	Africa	Sensitive	2003	2003
ERR161020	98.6259	36.2035	L4.3	Malawi	Africa	Sensitive	2002	2002
ERR161021	98.6934	60.4479	L4.3	Malawi	Africa	Sensitive	2003	2003
ERR161023	99.4231	56.1779	L4.3	Malawi	Africa	Sensitive	2002	2002
ERR161024	99.8679	60.3846	L4.3	Malawi	Africa	Sensitive	2003	2003
ERR161025	98.7525	40.9632	L4.3	Malawi	Africa	Sensitive	2003	2003
ERR161027	99.8659	46.8614	L4.3	Malawi	Africa	Sensitive	2003	2003
ERR161028	99.7184	42.141	L4.1	Malawi	Africa	Sensitive	2003	2003
ERR161029	99.0332	40.7672	L4.3	Malawi	Africa	Sensitive	2003	2003
ERR161030	98.9329	37.5935	L4.3	Malawi	Africa	Sensitive	2003	2003
ERR161032	98.636	37.9531	L4.3	Malawi	Africa	Sensitive	2003	2003
ERR161035	99.3721	69.1052	L4.3	Malawi	Africa	Sensitive	2002	2002
ERR161036	99.2239	42.707	L4.1	Malawi	Africa	Sensitive	2002	2002
ERR161038	98.7716	28.9711	L4.3	Malawi	Africa	Sensitive	2002	2002
ERR161041	98.7888	39.3412	L4.3	Malawi	Africa	Sensitive	2003	2003
ERR161043	99.133	45.0638	L4.3	Malawi	Africa	HR-TB	2003	2003
ERR161046	99.2688	55.384	L4.3	Malawi	Africa	Sensitive	2003	2003
ERR161051	99.4375	31.9954	L4.3	Malawi	Africa	Sensitive	2003	2003
ERR161054	99.7662	43.0841	L4.1	Malawi	Africa	Sensitive	2002	2002
ERR161055	99.8896	36.6893	L4.8	Malawi	Africa	Other	2003	2003
ERR161056	98.6019	41.0006	L4.3	Malawi	Africa	Sensitive	2003	2003
ERR161057	98.9889	34.9981	L4.3	Malawi	Africa	Sensitive	2003	2003
ERR161058	99.6071	34.0904	L4.1	Malawi	Africa	Sensitive	2003	2003
ERR161060	98.7621	65.1306	L4.3	Malawi	Africa	HR-TB	2003	2003
ERR161068	98.7955	38.637	L4.3	Malawi	Africa	Sensitive	2003	2003
ERR161069	98.7797	35.6832	L4.3	Malawi	Africa	Sensitive	2003	2003
ERR161070	99.4927	38.0052	L4.3	Malawi	Africa	Sensitive	2003	2003
ERR161073	98.6488	35.0029	L4.3	Malawi	Africa	Sensitive	2003	2003
ERR161074	99.2558	40.8339	L4.3	Malawi	Africa	Sensitive	2002	2002
ERR161075	99.2257	31.8264	L4.3	Malawi	Africa	Sensitive	2004	2004
ERR161076	98.7557	25.2775	L4.3	Malawi	Africa	Sensitive	2004	2004
ERR161080	99.2975	46.853	L4.3	Malawi	Africa	Sensitive	2004	2004
ERR161081	98.9036	36.6351	L4.3	Malawi	Africa	Sensitive	2004	2004
ERR161090	99.7896	32.4814	L4.6	Malawi	Africa	Sensitive	2003	2003
ERR161091	99.6605	41.4156	L4.3	Malawi	Africa	Sensitive	2003	2003
ERR161092	99.1029	47.3492	L4.3	Malawi	Africa	Sensitive	2004	2004
ERR161093	99.9172	50.5715	L4.9	Malawi	Africa	Sensitive	2004	2004
ERR161094	98.8127	70.2467	L4.3	Malawi	Africa	Sensitive	2003	2003
ERR161095	99.7304	51.517	L4.1	Malawi	Africa	Sensitive	2004	2004
ERR161096	98.7575	53.052	L4.3	Malawi	Africa	Sensitive	2004	2004
ERR161097	99.1405	60.4382	L4.3	Malawi	Africa	Sensitive	2004	2004
ERR161098	99.39	54.5128	L4.3	Malawi	Africa	Sensitive	2004	2004
ERR161101	99.4226	55.5042	L4.3	Malawi	Africa	Sensitive	2004	2004
ERR161102	99.5939	48.703	L4.1	Malawi	Africa	Sensitive	2004	2004
ERR161104	98.7201	50.0452	L4.3	Malawi	Africa	Sensitive	2004	2004
ERR161108	99.3711	41.4902	L4.3	Malawi	Africa	Sensitive	2003	2003
ERR161109	99.6586	39.7773	L4.1	Malawi	Africa	Sensitive	2003	2003
ERR161110	99.7228	49.6973	L4.8	Malawi	Africa	Other	2003	2003
ERR161111	99.4265	41.8208	L4.1	Malawi	Africa	Sensitive	2003	2003
ERR161112	98.9238	46.7273	L4.3	Malawi	Africa	Sensitive	2003	2003
ERR161113	99.7101	35.6501	L4.8	Malawi	Africa	Other	2003	2003
ERR161114	99.063	43.1929	L4.3	Malawi	Africa	Sensitive	2003	2003
ERR161115	98.7099	46.9143	L4.3	Malawi	Africa	Sensitive	2003	2003
ERR161116	99.7494	42.1373	L4.9	Malawi	Africa	Sensitive	2003	2003
ERR161119	98.62	39.1949	L4.3	Malawi	Africa	Sensitive	2003	2003
ERR161120	98.7523	46.0579	L4.3	Malawi	Africa	Sensitive	2003	2003
ERR161126	98.6693	41.7678	L4.3	Malawi	Africa	Sensitive	2002	2002
ERR161127	98.6093	36.7046	L4.3	Malawi	Africa	Sensitive	2003	2003
ERR161128	98.8127	39.3275	L4.3	Malawi	Africa	Sensitive	2003	2003
ERR161130	98.6379	43.329	L4.3	Malawi	Africa	Sensitive	2003	2003
ERR161132	98.6523	36.5147	L4.3	Malawi	Africa	Sensitive	2003	2003
ERR161134	99.2319	36.7953	L4.3	Malawi	Africa	Sensitive	2002	2002
ERR161135	98.7424	41.7917	L4.3	Malawi	Africa	Sensitive	1997	1997
ERR161137	98.6752	29.9577	L4.3	Malawi	Africa	Sensitive	1997	1997
ERR161139	98.8108	31.3212	L4.3	Malawi	Africa	Sensitive	1997	1997
ERR161140	98.7158	44.4965	L4.3	Malawi	Africa	Sensitive	1997	1997
ERR161141	99.2272	28.7449	L4.3	Malawi	Africa	Sensitive	1997	1997
ERR161143	98.7468	43.5451	L4.3	Malawi	Africa	Sensitive	1997	1997
ERR161146	98.5204	36.9804	L4.3	Malawi	Africa	Sensitive	1997	1997
ERR161147	98.7601	36.0605	L4.3	Malawi	Africa	Sensitive	1997	1997
ERR161148	98.6932	40.209	L4.3	Malawi	Africa	Sensitive	1997	1997
ERR161149	98.7283	34.05	L4.3	Malawi	Africa	Sensitive	2001	2001
ERR161151	98.7345	43.6763	L4.3	Malawi	Africa	Sensitive	2002	2002
ERR161152	98.7152	42.2851	L4.3	Malawi	Africa	Sensitive	2002	2002
ERR161153	98.7417	40.3854	L4.3	Malawi	Africa	Sensitive	2002	2002
ERR161154	99.3732	45.71	L4.3	Malawi	Africa	Sensitive	2002	2002
ERR161155	98.6999	46.0255	L4.3	Malawi	Africa	Sensitive	2002	2002
ERR161156	98.508	43.2992	L4.3	Malawi	Africa	Sensitive	2002	2002
ERR161157	98.656	35.3318	L4.3	Malawi	Africa	Sensitive	2002	2002
ERR161158	99.1328	40.5432	L4.3	Malawi	Africa	Sensitive	2002	2002
ERR161159	99.6104	34.6264	L4.8	Malawi	Africa	Sensitive	2002	2002
ERR161160	98.485	35.3028	L4.3	Malawi	Africa	Sensitive	2002	2002
ERR161162	98.6809	32.4319	L4.3	Malawi	Africa	Sensitive	2002	2002
ERR161163	98.6655	36.1233	L4.3	Malawi	Africa	Sensitive	2001	2001
ERR161164	98.7285	40.0327	L4.3	Malawi	Africa	Sensitive	2002	2002
ERR161165	98.5768	36.5034	L4.3	Malawi	Africa	Sensitive	2002	2002
ERR161168	98.681	31.0455	L4.3	Malawi	Africa	Sensitive	2002	2002
ERR161172	98.6747	31.9402	L4.3	Malawi	Africa	Sensitive	2002	2002
ERR161174	98.7307	35.1255	L4.3	Malawi	Africa	Sensitive	2002	2002
ERR161175	98.5746	28.2693	L4.3	Malawi	Africa	Sensitive	2002	2002
ERR161176	99.4604	32.6311	L4.3	Malawi	Africa	Sensitive	2002	2002
ERR161177	99.4569	29.7618	L4.1	Malawi	Africa	Sensitive	2002	2002
ERR161178	98.7284	35.8241	L4.3	Malawi	Africa	Sensitive	2002	2002
ERR161179	99.3336	40.4635	L4.1	Malawi	Africa	Sensitive	2002	2002
ERR161185	98.4857	34.2719	L4.3	Malawi	Africa	Sensitive	2002	2002
ERR161186	98.7127	38.8956	L4.3	Malawi	Africa	Sensitive	2002	2002
ERR161187	99.2156	41.4923	L4.3	Malawi	Africa	Sensitive	2002	2002
ERR161188	98.9475	37.8555	L4.3	Malawi	Africa	Sensitive	2002	2002
ERR161189	98.6865	32.6731	L4.3	Malawi	Africa	Sensitive	2002	2002
ERR161191	98.7383	50.6674	L4.3	Malawi	Africa	Sensitive	2002	2002
ERR161193	99.3964	42.7745	L4.3	Malawi	Africa	Sensitive	2002	2002
ERR161195	99.1357	41.3355	L4.3	Malawi	Africa	Sensitive	2001	2001
ERR161196	99.7763	39.3789	L4.9	Malawi	Africa	Sensitive	2001	2001
ERR161197	98.7297	43.6856	L4.3	Malawi	Africa	Sensitive	2001	2001
ERR161202	98.7106	42.337	L4.3	Malawi	Africa	Sensitive	2002	2002
ERR161203	98.6323	55.8275	L4.3	Malawi	Africa	Sensitive	2002	2002
ERR1633775	99.5629	50.0413	L4.4	South Africa	Africa	Sensitive	2010	2010
ERR1633776	99.5036	43.3756	L4.4	South Africa	Africa	Sensitive	2010	2010
ERR1633778	99.4878	52.6613	L4.1	South Africa	Africa	Sensitive	2010	2010
ERR1633779	99.6117	53.8775	L4.3	South Africa	Africa	Sensitive	2010	2010
ERR1633780	99.3957	54.1237	L4.3	South Africa	Africa	MDR-TB	2010	2010
ERR1633781	99.327	12.5321	L4.1	South Africa	Africa	Sensitive	2010	2010
ERR1633782	99.406	50.1268	L4.3	South Africa	Africa	Sensitive	2010	2010
ERR1633783	99.6053	44.8342	L4.5	South Africa	Africa	Sensitive	2010	2010
ERR1633784	99.6157	51.9698	L4.3	South Africa	Africa	Sensitive	2010	2010
ERR1633785	99.3581	54.6975	L4.3	South Africa	Africa	Sensitive	2010	2010
ERR1633786	99.7029	31.8659	L4.3	South Africa	Africa	Sensitive	2010	2010
ERR1633788	99.7504	53.9817	L4.8	South Africa	Africa	Sensitive	2010	2010
ERR1633789	99.298	55.2932	L4.1	South Africa	Africa	Sensitive	2010	2010
ERR1633790	99.5928	54.9001	L4.4	South Africa	Africa	Sensitive	2010	2010
ERR1633792	99.9388	45.9404	L4.1	South Africa	Africa	Sensitive	2010	2010
ERR1633793	99.6463	53.9012	L4.1	South Africa	Africa	Sensitive	2010	2010
ERR1633794	99.3489	16.4913	L4.1	South Africa	Africa	Sensitive	2010	2010
ERR1633795	99.4866	53.8392	L4.3	South Africa	Africa	Sensitive	2010	2010
ERR1633798	99.3369	52.3912	L4.1	South Africa	Africa	Sensitive	2010	2010
ERR1633801	99.5059	47.7094	L4.3	South Africa	Africa	Sensitive	2010	2010
ERR1633802	99.414	53.9387	L4.1	South Africa	Africa	Sensitive	2010	2010
ERR1633803	99.6676	52.2438	L4.8	South Africa	Africa	Sensitive	2010	2010
ERR1633805	99.3798	51.2408	L4.1	South Africa	Africa	Sensitive	2010	2010
ERR1633806	99.6353	54.4115	L4.3	South Africa	Africa	Sensitive	2010	2010
ERR1633807	99.5097	51.0548	L4.4	South Africa	Africa	Sensitive	2010	2010
ERR1633808	99.5468	51.7569	L4.3	South Africa	Africa	Sensitive	2010	2010
ERR1633810	99.2195	43.2499	L4.1	South Africa	Africa	Sensitive	2010	2010
ERR1633811	99.5112	30.544	L4.3	South Africa	Africa	Sensitive	2010	2010
ERR1633812	99.393	49.2928	L4.4	South Africa	Africa	Sensitive	2010	2010
ERR1633813	99.5366	50.7799	L4.3	South Africa	Africa	Sensitive	2010	2010
ERR1633817	99.2832	47.7075	L4.1	South Africa	Africa	Sensitive	2010	2010
ERR1633820	99.6736	34.741	L4.3	South Africa	Africa	Sensitive	2010	2010
ERR1633821	99.2839	46.4848	L4.1	South Africa	Africa	Sensitive	2010	2010
ERR1633826	99.3086	30.8104	L4.1	South Africa	Africa	Sensitive	2010	2010
ERR1633827	99.2718	43.4474	L4.1	South Africa	Africa	Other	2010	2010
ERR1633830	98.8121	47.787	L4.3	South Africa	Africa	Sensitive	2010	2010
ERR1633832	99.3737	48.1108	L4.3	South Africa	Africa	Sensitive	2010	2010
ERR1633833	99.4206	50.6576	L4.1	South Africa	Africa	Sensitive	2010	2010
ERR1633837	99.5036	31.0432	L4.1	South Africa	Africa	Sensitive	2010	2010
ERR1633838	99.4102	31.9303	L4.1	South Africa	Africa	Other	2010	2010
ERR1633839	99.78	52.2781	L4.3	South Africa	Africa	MDR-TB	2010	2010
ERR1633841	99.5633	54.1352	L4.1	South Africa	Africa	Sensitive	2010	2010
ERR1633842	99.4615	53.8461	L4.3	South Africa	Africa	Sensitive	2010	2010
ERR1633845	99.0993	47.13	L4.3	South Africa	Africa	Sensitive	2010	2010
ERR1633846	99.5721	50.8951	L4.3	South Africa	Africa	Sensitive	2010	2010
ERR1633847	99.5115	55.0871	L4.3	South Africa	Africa	Sensitive	2010	2010
ERR1633848	99.3152	56.6525	L4.1	South Africa	Africa	Sensitive	2010	2010
ERR1633849	99.7545	54.1587	L4.7	South Africa	Africa	Sensitive	2010	2010
ERR1633850	98.7231	54.6923	L4.3	South Africa	Africa	Sensitive	2010	2010
ERR1633851	99.3302	21.4444	L4.1	South Africa	Africa	Sensitive	2010	2010
ERR1633853	99.5446	47.8423	L4.1	South Africa	Africa	Sensitive	2010	2010
ERR1633854	99.3619	47.7146	L4.4	South Africa	Africa	Sensitive	2010	2010
ERR1633855	98.7402	36.1473	L4.3	South Africa	Africa	Sensitive	2010	2010
ERR1633856	99.5892	51.6404	L4.3	South Africa	Africa	Sensitive	2010	2010
ERR1633858	99.3848	52.6364	L4.3	South Africa	Africa	Sensitive	2010	2010
ERR1633860	99.5076	54.3439	L4.3	South Africa	Africa	Sensitive	2010	2010
ERR1633865	99.5684	54.0616	L4.3	South Africa	Africa	Sensitive	2010	2010
ERR1633867	99.4964	54.475	L4.1	South Africa	Africa	Sensitive	2010	2010
ERR1633870	98.6464	51.8662	L4.3	South Africa	Africa	Sensitive	2010	2010
ERR1633871	99.1524	54.7927	L4.7	South Africa	Africa	Sensitive	2010	2010
ERR1633873	99.6061	45.5709	L4.3	South Africa	Africa	Sensitive	2010	2010
ERR1633874	99.3397	62.4235	L4.3	South Africa	Africa	Sensitive	2010	2010
ERR1633875	99.6109	52.8049	L4.3	South Africa	Africa	Sensitive	2010	2010
ERR1633876	99.5138	63.2707	L4.3	South Africa	Africa	Sensitive	2010	2010
ERR1633877	99.6202	64.5849	L4.3	South Africa	Africa	Sensitive	2010	2010
ERR1633878	99.5818	46.9767	L4.3	South Africa	Africa	Sensitive	2010	2010
ERR1633879	99.6598	48.5682	L4.4	South Africa	Africa	Sensitive	2010	2010
ERR1633883	99.5402	52.5763	L4.1	South Africa	Africa	Sensitive	2010	2010
ERR1633884	99.4192	60.166	L4.8	South Africa	Africa	Sensitive	2010	2010
ERR1633886	99.5539	63.2717	L4.3	South Africa	Africa	Sensitive	2010	2010
ERR1633888	99.6522	36.6556	L4.7	South Africa	Africa	Sensitive	2010	2010
ERR1633889	99.4292	49.2589	L4.1	South Africa	Africa	Sensitive	2010	2010
ERR1633890	99.5929	54.1305	L4.3	South Africa	Africa	Sensitive	2010	2010
ERR1633891	99.5541	34.8725	L4.3	South Africa	Africa	Sensitive	2010	2010
ERR1633892	99.1882	23.8755	L4.1	South Africa	Africa	Sensitive	2010	2010
ERR1633893	98.7389	54.858	L4.3	South Africa	Africa	Sensitive	2010	2010
ERR1633894	99.3634	57.9958	L4.3	South Africa	Africa	Sensitive	2010	2010
ERR1633897	99.5489	45.9021	L4.3	South Africa	Africa	Sensitive	2010	2010
ERR1633898	99.3067	52.4645	L4.1	South Africa	Africa	Other	2010	2010
ERR1633899	99.6601	43.7688	L4.4	South Africa	Africa	Sensitive	2010	2010
ERR1633900	99.5855	52.678	L4.3	South Africa	Africa	Sensitive	2010	2010
ERR1633902	99.5885	58.8058	L4.3	South Africa	Africa	Sensitive	2010	2010
ERR1633903	99.5363	55.4708	L4.1	South Africa	Africa	Sensitive	2010	2010
ERR1633904	99.5575	59.0194	L4.3	South Africa	Africa	Sensitive	2010	2010
ERR1633905	99.4711	43.8063	L4.1	South Africa	Africa	Sensitive	2010	2010
ERR1633906	99.5552	44.4603	L4.3	South Africa	Africa	Sensitive	2010	2010
ERR1633907	99.5794	51.9136	L4.3	South Africa	Africa	Sensitive	2010	2010
ERR1633908	99.4669	52.7056	L4.8	South Africa	Africa	Sensitive	2010	2010
ERR1633909	99.608	54.886	L4.3	South Africa	Africa	Sensitive	2010	2010
ERR1633910	99.6612	53.3856	L4.3	South Africa	Africa	Sensitive	2010	2010
ERR1633911	99.6445	43.077	L4.9	South Africa	Africa	Sensitive	2010	2010
ERR1633913	99.4536	53.4819	L4.1	South Africa	Africa	Sensitive	2010	2010
ERR1633914	99.4304	47.5445	L4.3	South Africa	Africa	Sensitive	2010	2010
ERR1633916	99.5861	51.1905	L4.3	South Africa	Africa	Sensitive	2010	2010
ERR1633917	99.5967	48.9043	L4.3	South Africa	Africa	Sensitive	2010	2010
ERR1633918	99.2242	21.3583	L4.1	South Africa	Africa	HR-TB	2010	2010
ERR1633919	99.2807	52.4983	L4.1	South Africa	Africa	Sensitive	2010	2010
ERR1633920	99.5595	55.1458	L4.1	South Africa	Africa	RR-TB	2010	2010
ERR1633921	98.6217	45.9482	L4.3	South Africa	Africa	Sensitive	2010	2010
ERR1633923	99.6366	52.5326	L4.1	South Africa	Africa	HR-TB	2010	2010
ERR1633924	99.6066	58.892	L4.3	South Africa	Africa	Sensitive	2010	2010
ERR1633929	99.3714	54.313	L4.8	South Africa	Africa	Sensitive	2010	2010
ERR1633930	98.9351	41.4109	L4.3	South Africa	Africa	Sensitive	2010	2010
ERR1633931	99.3004	41.0812	L4.1	South Africa	Africa	Sensitive	2010	2010
ERR1633934	99.3708	48.3291	L4.1	South Africa	Africa	HR-TB	2010	2010
ERR1633935	99.8053	53.7093	L4.8	South Africa	Africa	Sensitive	2010	2010
ERR1633936	99.5719	47.1095	L4.3	South Africa	Africa	Sensitive	2010	2010
ERR1633940	99.3168	40.0425	L4.1	South Africa	Africa	Sensitive	2010	2010
ERR1633942	99.5983	27.3401	L4.8	South Africa	Africa	Sensitive	2010	2010
ERR1633943	99.5034	47.7898	L4.4	South Africa	Africa	Sensitive	2010	2010
ERR1633947	99.4987	53.3821	L4.8	South Africa	Africa	Sensitive	2010	2010
ERR1633949	99.2399	41.0456	L4.1	South Africa	Africa	Other	2010	2010
ERR1633952	99.1924	49.4774	L4.3	South Africa	Africa	Sensitive	2010	2010
ERR1633953	99.3945	50.9355	L4.1	South Africa	Africa	Sensitive	2010	2010
ERR1633954	99.5433	52.8652	L4.8	South Africa	Africa	Sensitive	2010	2010
ERR1633957	99.5365	62.8048	L4.3	South Africa	Africa	Sensitive	2010	2010
ERR1633958	99.5814	45.0214	L4.7	South Africa	Africa	Sensitive	2010	2010
ERR1633959	98.674	46.3439	L4.3	South Africa	Africa	Sensitive	2010	2010
ERR1633963	99.5204	52.4554	L4.3	South Africa	Africa	Sensitive	2010	2010
ERR163928	99.312	35.0642	L4.3	Malawi	Africa	Sensitive	2004	2004
ERR163929	99.582	39.6618	L4.3	Malawi	Africa	Sensitive	2004	2004
ERR163930	99.6473	67.0776	L4.4	Malawi	Africa	Sensitive	2004	2004
ERR163931	99.4377	55.9237	L4.1	Malawi	Africa	Sensitive	2004	2004
ERR163933	98.6787	30.2807	L4.3	Malawi	Africa	Sensitive	2003	2003
ERR163934	99.017	53.3921	L4.3	Malawi	Africa	Sensitive	2003	2003
ERR163936	98.7821	26.6343	L4.3	Malawi	Africa	Sensitive	2003	2003
ERR163937	99.6877	52.2668	L4.1	Malawi	Africa	Sensitive	2004	2004
ERR163938	99.6382	45.3858	L4.1	Malawi	Africa	Sensitive	2004	2004
ERR163940	99.8374	53.61	L4.4	Malawi	Africa	Sensitive	2004	2004
ERR163941	98.6605	35.5644	L4.3	Malawi	Africa	Sensitive	2004	2004
ERR163942	99.7946	41.8351	L4.4	Malawi	Africa	Sensitive	2004	2004
ERR163944	98.5849	57.8272	L4.3	Malawi	Africa	Sensitive	2004	2004
ERR163946	99.3892	31.549	L4.4	Malawi	Africa	Sensitive	2004	2004
ERR163949	99.6369	33.9194	L4.1	Malawi	Africa	Sensitive	2004	2004
ERR163950	98.6943	57.5534	L4.3	Malawi	Africa	Sensitive	2004	2004
ERR163955	99.0376	30.0004	L4.3	Malawi	Africa	Sensitive	2004	2004
ERR163956	98.6132	30.7022	L4.3	Malawi	Africa	Sensitive	2004	2004
ERR163957	99.4483	25.9017	L4.1	Malawi	Africa	Sensitive	2004	2004
ERR163958	98.9322	29.89	L4.3	Malawi	Africa	MDR-TB	2004	2004
ERR163960	99.3139	23.4704	L4.3	Malawi	Africa	Sensitive	2004	2004
ERR163964	98.5929	25.9639	L4.3	Malawi	Africa	Sensitive	2004	2004
ERR163965	98.608	24.4187	L4.3	Malawi	Africa	Sensitive	2004	2004
ERR163967	98.619	31.0659	L4.3	Malawi	Africa	Sensitive	2004	2004
ERR163968	98.8876	30.6504	L4.3	Malawi	Africa	Sensitive	2004	2004
ERR163969	99.5791	26.8064	L4.8	Malawi	Africa	Sensitive	2004	2004
ERR163970	99.445	18.6322	L4.6	Malawi	Africa	Sensitive	2004	2004
ERR163971	99.636	30.5575	L4.3	Malawi	Africa	Sensitive	2004	2004
ERR163977	99.556	57.2827	L4.6	Malawi	Africa	Sensitive	2004	2004
ERR163979	99.6059	27.8835	L4.6	Malawi	Africa	Sensitive	2004	2004
ERR163981	98.6978	36.1278	L4.3	Malawi	Africa	Sensitive	2003	2003
ERR163983	98.6655	30.718	L4.3	Malawi	Africa	Sensitive	2004	2004
ERR163984	98.6279	31.7453	L4.3	Malawi	Africa	HR-TB	2004	2004
ERR163985	99.4317	37.2046	L4.3	Malawi	Africa	Sensitive	2004	2004
ERR163986	99.72	30.9275	L4.1	Malawi	Africa	Sensitive	2004	2004
ERR163987	98.8005	78.712	L4.3	Malawi	Africa	Sensitive	2004	2004
ERR163989	98.6223	29.2673	L4.3	Malawi	Africa	Sensitive	2004	2004
ERR163991	99.6559	33.4366	L4.9	Malawi	Africa	Sensitive	2004	2004
ERR163992	98.8914	29.9042	L4.3	Malawi	Africa	Sensitive	2004	2004
ERR163993	99.6821	59.1285	L4.7	Malawi	Africa	Sensitive	2004	2004
ERR163995	99.5393	31.9518	L4.3	Malawi	Africa	Sensitive	1997	1997
ERR163997	98.8125	41.612	L4.3	Malawi	Africa	HR-TB	1996	1996
ERR163998	98.7928	43.8811	L4.3	Malawi	Africa	Sensitive	1996	1996
ERR163999	98.8338	56.6768	L4.3	Malawi	Africa	Sensitive	1996	1996
ERR164001	98.6497	35.3012	L4.3	Malawi	Africa	HR-TB	1996	1996
ERR164003	99.3109	25.7284	L4.3	Malawi	Africa	Sensitive	1997	1997
ERR164006	99.6951	44.6473	L4.6	Malawi	Africa	Sensitive	1996	1996
ERR164008	98.805	54.6417	L4.3	Malawi	Africa	Sensitive	1997	1997
ERR164009	98.8481	48.6948	L4.3	Malawi	Africa	Sensitive	1997	1997
ERR164010	98.7167	49.3313	L4.3	Malawi	Africa	Sensitive	1997	1997
ERR164012	99.4015	38.7692	L4.4	Malawi	Africa	Sensitive	1997	1997
ERR164013	99.6354	49.4826	L4.4	Malawi	Africa	Sensitive	1997	1997
ERR164014	99.4267	48.4396	L4.3	Malawi	Africa	Sensitive	1997	1997
ERR164015	99.3739	43.5421	L4.3	Malawi	Africa	Sensitive	1997	1997
ERR164016	98.6912	29.2999	L4.3	Malawi	Africa	Sensitive	1997	1997
ERR164017	98.7094	51.1821	L4.3	Malawi	Africa	Sensitive	1997	1997
ERR164018	98.7364	57.9931	L4.3	Malawi	Africa	Sensitive	1997	1997
ERR164020	98.7496	48.8507	L4.3	Malawi	Africa	Sensitive	1997	1997
ERR164023	98.5013	45.5518	L4.3	Malawi	Africa	Sensitive	1997	1997
ERR1679586	99.2327	24.8697	L4.1	Nigeria	Africa	MDR-TB	2012	2012
ERR1679587	98.6568	16.7919	L4.6	Nigeria	Africa	MDR-TB	2012	2012
ERR1679631	97.4974	18.5495	L4.6	Nigeria	Africa	Sensitive	2012	2012
ERR1679634	98.537	25.2303	L4.6	Nigeria	Africa	Other	2012	2012
ERR1679635	99.168	24.686	L4.1	Nigeria	Africa	Sensitive	2012	2012
ERR1679636	98.5895	27.4315	L4.6	Nigeria	Africa	MDR-TB	2012	2012
ERR1679638	99.2333	22.7709	L4.6	Nigeria	Africa	Pre-XDR-TB	2012	2012
ERR1679642	97.51	21.0338	L4.6	Nigeria	Africa	Sensitive	2012	2012
ERR1679643	98.7471	27.5121	L4.6	Nigeria	Africa	Other	2012	2012
ERR1679644	98.6031	22.1871	L4.6	Nigeria	Africa	Sensitive	2012	2012
ERR1679646	98.7609	32.5833	L4.6	Nigeria	Africa	Sensitive	2012	2012
ERR1679649	98.4803	22.7647	L4.6	Nigeria	Africa	Sensitive	2012	2012
ERR1679650	98.6713	33.4526	L4.6	Nigeria	Africa	Sensitive	2012	2012
ERR1679651	98.4341	33.7219	L4.3	Nigeria	Africa	Sensitive	2012	2012
ERR1679652	98.6694	34.0284	L4.6	Nigeria	Africa	Sensitive	2012	2012
ERR1679653	98.4399	26.4157	L4.6	Nigeria	Africa	Sensitive	2012	2012
ERR1679656	97.3245	17.1355	L4.6	Nigeria	Africa	MDR-TB	2012	2012
ERR1679657	97.4702	22.0416	L4.6	Nigeria	Africa	Sensitive	2012	2012
ERR171132	99.5159	78.6599	L4.3	South Africa	Africa	Sensitive		b(2008,2014)
ERR171134	99.5167	209.24	L4.4	South Africa	Africa	Sensitive		b(2008,2014)
ERR171136	99.6329	87.5414	L4.1	South Africa	Africa	Sensitive		b(2008,2014)
ERR171137	99.964	161.091	L4.9	South Africa	Africa	Sensitive		b(2008,2014)
ERR171139	99.9273	70.819	L4.9	South Africa	Africa	Sensitive		b(2008,2014)
ERR171140	99.6922	79.7872	L4.4	South Africa	Africa	Sensitive		b(2008,2014)
ERR171141	99.946	97.8131	L4.9	South Africa	Africa	Sensitive		b(2008,2014)
ERR171143	99.9584	118.431	L4.9	South Africa	Africa	Sensitive		b(2008,2014)
ERR171146	99.4107	94.7755	L4.8	South Africa	Africa	Sensitive		b(2008,2014)
ERR171147	99.3361	46.9691	L4.8	South Africa	Africa	Sensitive		b(2008,2014)
ERR171151	99.504	60.4985	L4.3	South Africa	Africa	Sensitive		b(2008,2014)
ERR171152	99.4105	55.6671	L4.7	South Africa	Africa	Sensitive		b(2008,2014)
ERR171153	99.5234	31.4688	L4.7	South Africa	Africa	Sensitive		b(2008,2014)
ERR171157	99.557	22.2707	L4.4	Malaysia	SEA	Other		b(2008,2014)
ERR171164	99.9657	24.4057	L4.4	Thailand	SEA	Sensitive		b(2008,2014)
ERR171165	99.7127	37.0468	L4.4	Thailand	SEA	Sensitive		b(2008,2014)
ERR171166	99.2522	63.6449	L4.3	South Africa	Africa	Sensitive		b(2008,2014)
ERR1750873	99.5131	51.2742	L4.8	Botswana	Africa	Sensitive		b(2008,2012)
ERR1750874	99.5361	128.347	L4.8	Botswana	Africa	Sensitive		b(2008,2012)
ERR1750875	99.1627	12.0031	L4.3	Zimbabwe	Africa	Sensitive		b(2008,2012)
ERR1750876	99.359	41.9849	L4.3	Zimbabwe	Africa	Sensitive		b(2008,2012)
ERR1750877	98.795	157.343	L4.3	Zimbabwe	Africa	Sensitive		b(2008,2012)
ERR1750878	98.7411	49.4037	L4.3	Zimbabwe	Africa	Sensitive		b(2008,2012)
ERR1750879	98.816	152.639	L4.3	Zimbabwe	Africa	Sensitive		b(2008,2012)
ERR1750880	99.6999	92.896	L4.4	Zimbabwe	Africa	MDR-TB		b(2008,2012)
ERR1750881	99.4009	40.1145	L4.1	Zimbabwe	Africa	Sensitive		b(2008,2012)
ERR1750882	99.437	48.3196	L4.1	Zimbabwe	Africa	Sensitive		b(2008,2012)
ERR1750887	99.4561	47.2803	L4.8	Zimbabwe	Africa	Sensitive		b(2008,2012)
ERR1750888	99.4389	46.4334	L4.8	Zimbabwe	Africa	Sensitive		b(2008,2012)
ERR1750889	99.4116	28.1078	L4.4	Zimbabwe	Africa	Sensitive		b(2008,2012)
ERR1750893	99.7954	28.3606	L4.9	Zimbabwe	Africa	Sensitive		b(2008,2012)
ERR1750894	99.7809	34.9705	L4.9	Zimbabwe	Africa	Sensitive		b(2008,2012)
ERR1750897	99.2949	26.9893	L4.1	Zimbabwe	Africa	Sensitive		b(2008,2012)
ERR1750898	99.4115	60.8497	L4.1	Zimbabwe	Africa	Sensitive		b(2008,2012)
ERR1750899	99.3665	77.0342	L4.1	Zimbabwe	Africa	Sensitive		b(2008,2012)
ERR1750900	99.4194	114.536	L4.1	Zimbabwe	Africa	Sensitive		b(2008,2012)
ERR1750901	99.5818	13.745	L4.7	South Africa	Africa	Sensitive		b(2008,2012)
ERR1750903	99.4785	19.8692	L4.9	South Africa	Africa	Sensitive		b(2008,2012)
ERR1750904	99.8353	34.4386	L4.9	South Africa	Africa	Sensitive		b(2008,2012)
ERR1750905	99.4988	23.6675	L4.3	South Africa	Africa	Sensitive		b(2008,2012)
ERR1750906	99.4647	30.2529	L4.3	South Africa	Africa	Sensitive		b(2008,2012)
ERR1750909	98.9036	14.4556	L4.1	South Africa	Africa	Sensitive		b(2008,2012)
ERR1750910	99.4765	70.0397	L4.1	South Africa	Africa	Sensitive		b(2008,2012)
ERR1750914	99.4095	76.6165	L4.1	South Africa	Africa	Sensitive		b(2008,2012)
ERR1750919	99.7001	104.103	L4.4	South Africa	Africa	Sensitive		b(2008,2012)
ERR1750920	99.613	26.3692	L4.4	South Africa	Africa	Sensitive		b(2008,2012)
ERR1750922	99.6868	54.5464	L4.1	South Africa	Africa	Sensitive		b(2008,2012)
ERR1750923	99.7849	86.9239	L4.8	South Africa	Africa	Sensitive		b(2008,2012)
ERR1750924	99.7769	87.8262	L4.8	South Africa	Africa	Sensitive		b(2008,2012)
ERR1750929	98.8727	15.7657	L4.1	South Africa	Africa	Sensitive		b(2008,2012)
ERR1750930	98.8121	17.4271	L4.1	South Africa	Africa	Sensitive		b(2008,2012)
ERR1750931	99.4256	84.0888	L4.1	South Africa	Africa	Sensitive		b(2008,2012)
ERR1750932	99.3915	40.0582	L4.1	South Africa	Africa	Sensitive		b(2008,2012)
ERR1750935	99.541	41.4043	L4.1	South Africa	Africa	Sensitive		b(2008,2012)
ERR1750936	99.518	83.1358	L4.1	South Africa	Africa	Sensitive		b(2008,2012)
ERR1750937	99.6625	44.276	L4.4	South Africa	Africa	Sensitive		b(2008,2012)
ERR176447	98.3241	20.1438	L4.3	Malawi	Africa	Sensitive	2004	2004
ERR176448	98.0036	29.5707	L4.3	Malawi	Africa	Sensitive	2004	2004
ERR176449	97.8925	30.5591	L4.8	Malawi	Africa	Sensitive	2004	2004
ERR176451	97.682	54.5529	L4.3	Malawi	Africa	Sensitive	2004	2004
ERR176452	97.8187	38.6723	L4.3	Malawi	Africa	Sensitive	2004	2004
ERR176454	98.2561	25.9724	L4.4	Malawi	Africa	Sensitive	2004	2004
ERR176457	98.8152	34.4282	L4.8	Malawi	Africa	Sensitive	2004	2004
ERR176460	98.344	36.2967	L4.3	Malawi	Africa	Sensitive	1997	1997
ERR176461	97.6849	26.4546	L4.3	Malawi	Africa	Sensitive	1997	1997
ERR176462	97.621	29.7178	L4.3	Malawi	Africa	Sensitive	1997	1997
ERR176463	97.8677	21.6114	L4.3	Malawi	Africa	HR-TB	1997	1997
ERR176465	98.0738	30.3919	L4.3	Malawi	Africa	Sensitive	1995	1995
ERR176467	98.3304	39.9738	L4.3	Malawi	Africa	Sensitive	1995	1995
ERR176468	97.8557	45.5424	L4.3	Malawi	Africa	HR-TB	1995	1995
ERR176469	97.5984	26.858	L4.3	Malawi	Africa	Sensitive	1995	1995
ERR176470	97.3352	22.9112	L4.3	Malawi	Africa	Other	1996	1996
ERR176472	97.5227	22.3509	L4.3	Malawi	Africa	Sensitive	1997	1997
ERR176473	97.5013	27.4195	L4.3	Malawi	Africa	Sensitive	1997	1997
ERR176474	97.542	22.7609	L4.3	Malawi	Africa	Sensitive	1997	1997
ERR176477	97.9749	31.3176	L4.3	Malawi	Africa	HR-TB	1998	1998
ERR176478	97.941	23.7177	L4.3	Malawi	Africa	Sensitive	1998	1998
ERR176480	98.3422	49.953	L4.3	Malawi	Africa	Sensitive	1998	1998
ERR176484	98.3386	22.0369	L4.4	Malawi	Africa	Sensitive	1998	1998
ERR176486	98.1708	42.3816	L4.3	Malawi	Africa	Sensitive	1998	1998
ERR176487	98.6161	36.2845	L4.3	Malawi	Africa	Sensitive	1997	1997
ERR176488	98.5758	30.9467	L4.7	Malawi	Africa	Sensitive	1997	1997
ERR176492	98.0225	32.4659	L4.3	Malawi	Africa	Sensitive	1999	1999
ERR176493	98.2417	44.8362	L4.3	Malawi	Africa	Sensitive	1999	1999
ERR176494	97.5377	24.1481	L4.3	Malawi	Africa	Sensitive	1999	1999
ERR176495	97.548	27.3444	L4.3	Malawi	Africa	Sensitive	1999	1999
ERR176496	98.3896	38.4063	L4.3	Malawi	Africa	Sensitive	1999	1999
ERR176500	97.7744	40.3374	L4.3	Malawi	Africa	Sensitive	2000	2000
ERR176501	97.9131	30.7693	L4.3	Malawi	Africa	HR-TB	1999	1999
ERR176502	98.1987	62.6103	L4.3	Malawi	Africa	Sensitive	1999	1999
ERR176503	97.9634	26.4931	L4.3	Malawi	Africa	Sensitive	1999	1999
ERR176505	98.1389	37.8315	L4.3	Malawi	Africa	Sensitive	1999	1999
ERR176506	97.7136	25.164	L4.3	Malawi	Africa	Sensitive	1999	1999
ERR176508	97.9687	27.8096	L4.3	Malawi	Africa	Sensitive	1998	1998
ERR176509	98.0869	31.7696	L4.3	Malawi	Africa	Sensitive	1998	1998
ERR176510	98.0101	26.8816	L4.3	Malawi	Africa	Sensitive	1998	1998
ERR176511	98.1551	42.7059	L4.3	Malawi	Africa	Sensitive	1998	1998
ERR176512	97.7165	29.8989	L4.3	Malawi	Africa	Sensitive	1998	1998
ERR176513	98.1784	42.3078	L4.3	Malawi	Africa	HR-TB	1998	1998
ERR176514	97.9955	26.6982	L4.3	Malawi	Africa	Sensitive	1998	1998
ERR176515	98.7794	31.8187	L4.3	Malawi	Africa	Sensitive	1998	1998
ERR176516	97.8832	31.8821	L4.3	Malawi	Africa	Sensitive	1998	1998
ERR176520	97.6029	37.7451	L4.3	Malawi	Africa	Sensitive	1998	1998
ERR176522	98.8493	32.7642	L4.1	Malawi	Africa	Sensitive	1998	1998
ERR176525	98.8455	46.0406	L4.3	Malawi	Africa	Sensitive	1999	1999
ERR176526	98.3374	42.232	L4.3	Malawi	Africa	Sensitive	1999	1999
ERR176527	97.9708	34.9984	L4.3	Malawi	Africa	Sensitive	1999	1999
ERR176530	98.4083	30.991	L4.1	Malawi	Africa	HR-TB	1999	1999
ERR176531	97.9729	28.1563	L4.3	Malawi	Africa	Sensitive	1999	1999
ERR176532	97.5668	36.6257	L4.3	Malawi	Africa	Sensitive	1999	1999
ERR176533	97.546	40.7875	L4.3	Malawi	Africa	Sensitive	1999	1999
ERR176534	97.46	26.8662	L4.3	Malawi	Africa	Sensitive	1999	1999
ERR176535	97.6253	30.4839	L4.3	Malawi	Africa	Sensitive	1999	1999
ERR176536	98.4778	34.7526	L4.3	Malawi	Africa	Sensitive	1999	1999
ERR176537	98.8634	36.2023	L4.8	Malawi	Africa	Sensitive	1999	1999
ERR176539	97.5015	51.134	L4.3	Malawi	Africa	Sensitive	1999	1999
ERR176540	97.46	32.797	L4.3	Malawi	Africa	Sensitive	1999	1999
ERR176541	98.6021	49.2002	L4.6	Malawi	Africa	Sensitive	2000	2000
ERR176542	98.5887	35.1709	L4.3	Malawi	Africa	Sensitive	2001	2001
ERR176543	97.8062	45.0562	L4.3	Malawi	Africa	HR-TB	2001	2001
ERR176545	97.6576	36.5769	L4.3	Malawi	Africa	Sensitive	2001	2001
ERR176546	98.2124	32.9901	L4.3	Malawi	Africa	Sensitive	2001	2001
ERR176548	97.7485	30.8134	L4.3	Malawi	Africa	Sensitive	2001	2001
ERR176550	98.1286	35.2417	L4	Malawi	Africa	Sensitive	2000	2000
ERR176551	97.7077	48.2837	L4.3	Malawi	Africa	Sensitive	2000	2000
ERR176552	98.6388	52.7425	L4.3	Malawi	Africa	Sensitive	2001	2001
ERR176553	98.7203	41.365	L4.6	Malawi	Africa	Sensitive	2001	2001
ERR176554	97.8646	40.7364	L4.3	Malawi	Africa	HR-TB	2000	2000
ERR176555	97.8649	35.275	L4.3	Malawi	Africa	HR-TB	2001	2001
ERR176556	98.8629	45.7041	L4.3	Malawi	Africa	Sensitive	2001	2001
ERR176558	97.4167	31.1948	L4.3	Malawi	Africa	Sensitive	2001	2001
ERR176559	97.6759	41.2992	L4.3	Malawi	Africa	Sensitive	2001	2001
ERR176561	97.5765	24.3978	L4.3	Malawi	Africa	Sensitive	2001	2001
ERR176562	97.641	30.8478	L4.3	Malawi	Africa	Sensitive	1999	1999
ERR176563	97.8619	52.2919	L4.3	Malawi	Africa	Sensitive	1999	1999
ERR176566	97.844	41.8776	L4.3	Malawi	Africa	Sensitive	2000	2000
ERR176567	97.6255	23.3823	L4.3	Malawi	Africa	Sensitive	1997	1997
ERR176569	97.8649	32.6874	L4.3	Malawi	Africa	Sensitive	1995	1995
ERR176571	97.5336	25.6165	L4.3	Malawi	Africa	Sensitive	1995	1995
ERR176572	98.1673	25.4108	L4.3	Malawi	Africa	Sensitive	1995	1995
ERR176573	98.6916	25.7478	L4.4	Malawi	Africa	Sensitive	1998	1998
ERR176574	98.107	49.5803	L4.3	Malawi	Africa	Sensitive	1998	1998
ERR176575	98.2275	39.0648	L4.3	Malawi	Africa	Sensitive	1998	1998
[truncated: 9,155 more rows]

## Sheet: Table S2
Run_accession	coverage	mean_depth	genotype_main	country	region	dr_type	year	subset
DRR034374	98.5397	15.5397	L4.3	Japan	East Asia	Sensitive	2013	1
DRR034379	98.7334	13.9758	L4.9	Japan	East Asia	Sensitive	2013	1
DRR034385	98.6315	17.6019	L4.9	Japan	East Asia	Sensitive	2013	1
DRR034408	98.7746	19.4695	L4.3	Japan	East Asia	Sensitive	2013	1
DRR034409	98.6072	18.2538	L4.8	Japan	East Asia	Sensitive	2013	1
DRR034412	98.9514	21.2518	L4.9	Japan	East Asia	Sensitive	2013	1
DRR034426	98.5215	16.7797	L4.9	Japan	East Asia	Sensitive	2013	1
DRR034452	98.5447	27.4476	L4	Japan	East Asia	Sensitive	2008	1
DRR034513	98.0779	20.4008	L4.7	Japan	East Asia	Sensitive	2008	1
DRR034534	98.6118	27.9421	L4	Japan	East Asia	Sensitive	2008	1
DRR130056	99.9034	22.5987	L4.1	Japan	East Asia	MDR-TB	2012	1
DRR130087	98.8738	79.056	L4.3	Japan	East Asia	Pre-XDR-TB	2012	1
DRR130108	99.5255	74.8629	L4.3	Japan	East Asia	MDR-TB	2014	1
DRR130130	99.7808	87.5564	L4.9	Japan	East Asia	HR-TB	2011	1
DRR130229	99.5604	51.7194	L4.3	Japan	East Asia	Sensitive	2015	1
ERR028608	96.27	22.1192	L4.4	Netherlands	Europe	Other	1997	1
ERR028617	96.1954	21.9778	L4.2	Netherlands	Europe	Sensitive	1998	1
ERR036204	96.1776	14.663	L4.8	Malawi	Africa	Sensitive	1996	1
ERR036227	96.6444	20.0809	L4.7	Malawi	Africa	Sensitive	1997	1
ERR036229	97.1048	31.5583	L4.4	Malawi	Africa	Sensitive	1997	1
ERR038255	97.2463	52.8718	L4.8	UK	Europe	Sensitive	2006	1
ERR038741	98.5904	59.3428	L4.2	Uganda	Africa	MDR-TB	2004	1
ERR040124	90.5308	17.5427	L4.4	Uganda	Africa	HR-TB	2005	1
ERR046997	96.4838	24.3874	L4	UK	Europe	Sensitive	2006	1
ERR047004	95.1482	20.656	L4.6	UK	Europe	Sensitive	2008	1
ERR072039	99.0973	60.1914	L4	UK	Europe	Sensitive	2006	1
ERR126599	99.639	138.297	L4.6	Malawi	Africa	Sensitive	2005	1
ERR133829	99.7041	61.7587	L4	Russia	Europe	Sensitive	2008	1
ERR133857	99.5959	62.0013	L4.7	Russia	Europe	Sensitive	2008	1
ERR133897	99.7201	108.171	L4	Russia	Europe	Sensitive	2008	1
ERR133942	99.2168	96.1761	L4.1	Russia	Europe	MDR-TB	2009	1
ERR133971	99.342	97.4517	L4.1	Russia	Europe	Sensitive	2009	1
ERR158601	99.4965	74.9444	L4.3	UK	Europe	Sensitive	2011	1
ERR161019	99.3274	67.1025	L4	Malawi	Africa	Sensitive	2003	1
ERR161028	99.7184	42.141	L4.1	Malawi	Africa	Sensitive	2003	1
ERR161116	99.7494	42.1373	L4.9	Malawi	Africa	Sensitive	2003	1
ERR1633783	99.6053	44.8342	L4.5	South Africa	Africa	Sensitive	2010	1
ERR1633898	99.3067	52.4645	L4.1	South Africa	Africa	Other	2010	1
ERR163930	99.6473	67.0776	L4.4	Malawi	Africa	Sensitive	2004	1
ERR163969	99.5791	26.8064	L4.8	Malawi	Africa	Sensitive	2004	1
ERR164009	98.8481	48.6948	L4.3	Malawi	Africa	Sensitive	1997	1
ERR1679649	98.4803	22.7647	L4.6	Nigeria	Africa	Sensitive	2012	1
ERR176537	98.8634	36.2023	L4.8	Malawi	Africa	Sensitive	1999	1
ERR176550	98.1286	35.2417	L4	Malawi	Africa	Sensitive	2000	1
ERR176594	99.0095	27.3144	L4.9	Malawi	Africa	Sensitive	2001	1
ERR181704	99.4316	55.1561	L4	Malawi	Africa	Sensitive	2006	1
ERR181847	99.4414	28.0249	L4.1	Malawi	Africa	Sensitive	2009	1
ERR181955	99.3197	51.7482	L4	Malawi	Africa	Sensitive	2001	1
ERR182012	98.1302	32.8381	L4.3	Malawi	Africa	Sensitive	2006	1
ERR190346	99.6856	45.4247	L4.3	Malawi	Africa	Sensitive	2001	1
ERR190395	99.9032	72.8457	L4.1	Malawi	Africa	Sensitive	2001	1
ERR212036	99.5208	24.9604	L4.8	Malawi	Africa	Sensitive	2000	1
ERR216982	99.4527	45.6759	L4.1	Malawi	Africa	Sensitive	2010	1
ERR2179711	99.6551	57.483	L4.1	China	East Asia	Sensitive	2007	1
ERR2179714	99.3579	96.6255	L4.5	China	East Asia	Sensitive	2007	1
ERR2179744	99.6919	102.48	L4.2	China	East Asia	HR-TB	2009	1
ERR2179749	99.6967	85.053	L4.4	China	East Asia	Sensitive	2009	1
ERR2179752	99.7324	121.663	L4.4	China	East Asia	Sensitive	2009	1
ERR2179796	99.4507	41.6329	L4.2	China	East Asia	MDR-TB	2007	1
ERR2179831	99.4633	57.8752	L4	China	East Asia	Sensitive	2009	1
ERR2179850	99.5912	16.3572	L4	China	East Asia	Sensitive	2007	1
ERR2179857	99.5182	16.6769	L4	China	East Asia	Sensitive	2007	1
ERR2229734	99.263	22.7897	L4.8	Denmark	Europe	Sensitive	2012	1
ERR227988	99.8931	63.949	L4.3	Russia	Europe	Sensitive	2010	1
ERR228045	99.7442	66.7643	L4	Russia	Europe	HR-TB	2010	1
ERR234586	99.6852	52.0723	L4.2	Russia	Europe	Sensitive	2009	1
ERR2446110	99.6836	35.4631	L4.2	Netherlands	Europe	Sensitive	2016	1
ERR2446129	99.5913	72.0741	L4.7	Netherlands	Europe	Sensitive	2016	1
ERR2446132	99.4092	49.5443	L4.7	Netherlands	Europe	Sensitive	2016	1
ERR2446158	99.8307	46.9087	L4.9	Netherlands	Europe	Sensitive	2016	1
ERR2446187	98.7267	48.6221	L4.3	Netherlands	Europe	Sensitive	2016	1
ERR2446211	99.4804	91.6715	L4.4	Netherlands	Europe	Sensitive	2016	1
ERR2446213	99.9107	83.6222	L4.9	Netherlands	Europe	Sensitive	2016	1
ERR2446246	99.767	33.5026	L4	Netherlands	Europe	Sensitive	2016	1
ERR2446251	99.735	47.0741	L4.9	Netherlands	Europe	Sensitive	2016	1
ERR2446256	99.5104	50.7008	L4	Netherlands	Europe	Sensitive	2016	1
ERR2446259	99.627	45.6894	L4	Netherlands	Europe	Sensitive	2016	1
ERR2446343	99.5183	40.8915	L4.3	Netherlands	Europe	Sensitive	2016	1
ERR2446402	99.3881	69.3189	L4.7	Netherlands	Europe	Sensitive	2016	1
ERR2446408	98.8055	68.2577	L4.6	Netherlands	Europe	HR-TB	2016	1
ERR2446487	99.7437	47.2237	L4	Netherlands	Europe	Sensitive	2016	1
ERR2446492	99.8571	47.8833	L4	Netherlands	Europe	Sensitive	2016	1
ERR2446535	99.6123	48.0104	L4.1	Netherlands	Europe	Other	2016	1
ERR2446557	99.35	58.2379	L4.4	Netherlands	Europe	Sensitive	2016	1
ERR2446585	99.3315	81.3174	L4.5	Netherlands	Europe	Sensitive	2016	1
ERR245736	91.6555	14.3296	L4.9	Malawi	Africa	Sensitive	2007	1
ERR245743	96.2222	50.1972	L4.7	Malawi	Africa	Sensitive	1997	1
ERR245785	95.8319	33.7972	L4.9	Malawi	Africa	Sensitive	1999	1
ERR2652947	99.9659	28.355	L4.9	Canada	North America	Sensitive	1999	1
ERR2652948	99.5891	63.5093	L4.4	Canada	North America	Other	1991	1
ERR2652954	99.98	35.6555	L4.9	Canada	North America	Sensitive	2002	1
ERR2652968	99.9644	28.8341	L4.9	Canada	North America	Sensitive	2002	1
ERR2652982	97.8112	28.4222	L4.4	Brazil	South America	HR-TB	2000	1
ERR2652983	98.7034	35.6443	L4.8	Brazil	South America	Sensitive	2003	1
ERR2652986	98.8606	35.0238	L4.9	Brazil	South America	Sensitive	2004	1
ERR2652998	98.4584	14.5183	L4.7	Brazil	South America	Pre-XDR-TB	2010	1
ERR2653004	99.3848	34.3055	L4.4	Brazil	South America	Sensitive	2004	1
ERR2653025	99.4712	17.5695	L4.9	Brazil	South America	Sensitive	2006	1
ERR2653026	99.1242	14.9171	L4.8	Brazil	South America	HR-TB	2006	1
ERR2653034	99.2381	22.7813	L4.1	Brazil	South America	Other	2006	1
ERR2653071	98.9228	23.1542	L4.7	Brazil	South America	MDR-TB	2010	1
ERR2653084	99.3617	210.141	L4.4	Brazil	South America	MDR-TB	2010	1
ERR2653102	98.6113	18.5735	L4.7	Brazil	South America	Pre-XDR-TB	2011	1
ERR2653112	99.17	30.6217	L4.8	Brazil	South America	Pre-XDR-TB	2011	1
ERR2653121	99.3274	67.0422	L4.7	Brazil	South America	MDR-TB	2008	1
ERR2653126	99.7105	140.528	L4.4	Brazil	South America	MDR-TB	2009	1
ERR2653144	99.6041	115.458	L4.1	Brazil	South America	Pre-XDR-TB	2009	1
ERR2653147	99.488	86.5935	L4.7	Brazil	South America	MDR-TB	2009	1
ERR2653163	99.6009	149.1	L4.9	Brazil	South America	HR-TB	2010	1
ERR2653198	99.1191	143.875	L4.4	Brazil	South America	Pre-XDR-TB	2008	1
ERR2653200	99.9314	131.04	L4.8	Brazil	South America	HR-TB	2008	1
ERR2653225	99.8029	300.873	L4.8	Brazil	South America	MDR-TB	2010	1
ERR2653226	99.5156	299.984	L4.3	Brazil	South America	MDR-TB	2010	1
ERR2653228	99.9732	155.342	L4.9	Brazil	South America	Sensitive	2010	1
ERR2706916	98.8935	30.274	L4.6	Democratic Republic of the Congo	Africa	MDR-TB	2005	1
ERR2706924	98.8657	21.8079	L4.6	Democratic Republic of the Congo	Africa	MDR-TB	2006	1
ERR2706941	99.093	37.6389	L4	Democratic Republic of the Congo	Africa	RR-TB	2006	1
ERR2707027	99.5243	74.8442	L4.9	Democratic Republic of the Congo	Africa	Sensitive	2007	1
ERR2707083	99.0668	46.8083	L4.6	Democratic Republic of the Congo	Africa	MDR-TB	2007	1
ERR2707094	99.2054	62.8232	L4.7	Democratic Republic of the Congo	Africa	Sensitive	2008	1
ERR2707184	98.9785	44.3613	L4.7	Democratic Republic of the Congo	Africa	Sensitive	2009	1
ERR2707192	98.479	65.24	L4.3	Democratic Republic of the Congo	Africa	MDR-TB	2009	1
ERR2707217	98.9881	43.6787	L4.7	Democratic Republic of the Congo	Africa	Sensitive	2010	1
ERR2791544	98.8102	35.9645	L4	Finland	Europe	Sensitive	2001	1
ERR2791547	98.6447	32.5367	L4	Finland	Europe	Sensitive	2005	1
ERR2791553	98.6949	27.3153	L4	Finland	Europe	Sensitive	2000	1
ERR2791563	98.5774	52.886	L4	Finland	Europe	Sensitive	2002	1
ERR2851357	98.9762	22.1656	L4	Lebanon	Central-West Asia	Sensitive	2016	1
ERR2851360	97.7198	10.88	L4.7	Lebanon	Central-West Asia	Sensitive	2016	1
ERR2851363	98.1618	13.49	L4.1	Lebanon	Central-West Asia	Sensitive	2016	1
ERR2851368	98.4786	45.8764	L4.6	Lebanon	Central-West Asia	Other	2016	1
ERR3077954	99.3152	29.9661	L4.2	Tanzania	Africa	MDR-TB	2014	1
ERR3077986	99.5708	119.474	L4.2	Tanzania	Africa	Sensitive	2014	1
ERR3077989	99.4988	115.632	L4.2	Tanzania	Africa	HR-TB	2014	1
ERR3078000	99.5549	138.724	L4.2	Tanzania	Africa	MDR-TB	2014	1
ERR3256252	99.2448	57.6791	L4.1	Philippines	SEA	MDR-TB	2012	1
ERR3256256	98.7628	84.9941	L4.3	Philippines	SEA	HR-TB	2012	1
ERR3258005	99.5827	154.024	L4.4	France	Europe	Sensitive	2017	1
ERR4553448	98.3519	15.0748	L4	Bangladesh	South Asia	HR-TB	2005	1
ERR4553470	98.6086	18.3573	L4	Bangladesh	South Asia	MDR-TB	2006	1
ERR4553568	98.0897	10.4147	L4	Bangladesh	South Asia	MDR-TB	2007	1
ERR4553599	98.2046	22.0961	L4.4	Bangladesh	South Asia	MDR-TB	2008	1
ERR4553627	99.0837	25.1607	L4	Bangladesh	South Asia	MDR-TB	2008	1
ERR4553658	99.1866	30.4603	L4.9	Bangladesh	South Asia	HR-TB	2008	1
ERR4553703	98.9213	31.1121	L4.8	Bangladesh	South Asia	MDR-TB	2009	1
ERR4553716	98.6695	23.6901	L4	Bangladesh	South Asia	MDR-TB	2009	1
ERR4553720	98.9367	26.5464	L4	Bangladesh	South Asia	MDR-TB	2009	1
ERR4553721	98.8628	27.9094	L4	Bangladesh	South Asia	MDR-TB	2009	1
ERR4553738	98.3904	28.9659	L4.1	Bangladesh	South Asia	MDR-TB	2009	1
ERR4553756	97.9698	32.9987	L4.3	Bangladesh	South Asia	MDR-TB	2010	1
ERR4553770	98.9325	31.3185	L4	Bangladesh	South Asia	MDR-TB	2010	1
ERR4553812	99.2399	21.6769	L4.9	Bangladesh	South Asia	MDR-TB	2010	1
ERR4553834	98.5035	70.3331	L4	Bangladesh	South Asia	Pre-XDR-TB	2011	1
ERR4553851	98.8033	24.6319	L4.8	Bangladesh	South Asia	MDR-TB	2011	1
ERR4553856	98.4373	13.9223	L4	Bangladesh	South Asia	HR-TB	2011	1
ERR4553866	98.92	26.4735	L4.8	Bangladesh	South Asia	MDR-TB	2011	1
ERR651003	98.07	5.36	L4.1	Hungary	Europe	Sensitive	1805	1
ERR651004	99.89	83.53	L4.8	Hungary	Europe	Sensitive	1787	1
ERR718480	99.7084	41.8396	L4.5	Thailand	SEA	Sensitive	2008	1
ERR751415	98.818	27.9096	L4.3	Peru	South America	HR-TB	2009	1
ERR751429	99.03	24.7653	L4.3	Peru	South America	MDR-TB	2009	1
ERR751565	98.0589	24.083	L4.3	Peru	South America	MDR-TB	2011	1
ERR751670	99.0409	28.0152	L4.5	Thailand	SEA	Sensitive	2009	1
ERR751906	99.0761	26.6273	L4.5	Thailand	SEA	Sensitive	2007	1
ERR751942	98.8369	22.6637	L4.2	Thailand	SEA	Sensitive	2007	1
ERR752055	99.3483	30.1146	L4.5	Thailand	SEA	Sensitive	2007	1
ERR752233	99.0564	25.9476	L4.5	Thailand	SEA	HR-TB	2006	1
ERR757172	99.4215	100.739	L4.1	Argentina	South America	MDR-TB	2013	1
ERR760767	99.4217	54.5199	L4.1	Argentina	South America	MDR-TB	2013	1
ERR760779	99.4601	75.8389	L4.1	Argentina	South America	MDR-TB	2013	1
ERR776461	99.6745	112.146	L4.3	Argentina	South America	MDR-TB	2009	1
ERR867551	98.6257	20.004	L4.6	UK	Europe	HR-TB	2012	1
ERR9117735	98.7063	31.4347	L4.8	UK	Europe	Sensitive	2019	1
ERR983232	99.2168	33.6937	L4.7	Myanmar	SEA	MDR-TB	2013	1
SRR1013575	97.2592	36.6252	L4	South Korea	East Asia	HR-TB	2006	1
SRR10147686	98.8165	25.0874	L4.1	Iran	Central-West Asia	Sensitive	2014	1
SRR1019155	95.3526	13.9436	L4.4	South Africa	Africa	Sensitive	2013	1
SRR10272559	99.0647	17.2363	L4.4	New Zealand	Australia	Sensitive	2002	1
SRR10272564	99.151	21.4896	L4.4	New Zealand	Australia	Sensitive	1992	1
SRR10272566	99.1552	89.1407	L4.3	New Zealand	Australia	Sensitive	2002	1
SRR10272567	99.2869	91.6074	L4.3	New Zealand	Australia	Sensitive	2002	1
SRR10272569	99.3457	93.4531	L4.4	New Zealand	Australia	Sensitive	2013	1
SRR10272575	98.7765	26.6979	L4.4	New Zealand	Australia	Sensitive	2006	1
SRR10303278	99.5211	46.3231	L4.3	Kazakhstan	Central-West Asia	MDR-TB	2018	1
SRR10303298	99.4708	38.1169	L4.5	Kazakhstan	Central-West Asia	Sensitive	2018	1
SRR10303303	99.4411	30.3805	L4.3	Kazakhstan	Central-West Asia	Sensitive	2018	1
SRR10303312	99.5482	27.1364	L4.5	Kazakhstan	Central-West Asia	Sensitive	2018	1
SRR10303324	99.1108	25.1623	L4.4	Kazakhstan	Central-West Asia	MDR-TB	2018	1
SRR10305745	99.2422	225.313	L4.4	China	East Asia	Sensitive	2007	1
SRR10321137	99.1509	32.862	L4.4	India	South Asia	Sensitive	2019	1
SRR10333496	99.3982	114.427	L4.2	China	East Asia	Sensitive	2018	1
SRR10397170	99.7995	61.3288	L4.8	Georgia	Central-West Asia	HR-TB	2016	1
SRR10397205	99.6926	40.5026	L4.8	Georgia	Central-West Asia	Sensitive	2016	1
SRR10397230	99.8464	57.1004	L4.2	Georgia	Central-West Asia	MDR-TB	2017	1
SRR10397250	99.6968	57.2978	L4.1	Georgia	Central-West Asia	Sensitive	2017	1
SRR10430323	99.4708	38.1169	L4.5	Kazakhstan	Central-West Asia	Sensitive	2018	1
SRR10430375	99.1108	25.1623	L4.4	Kazakhstan	Central-West Asia	MDR-TB	2018	1
SRR10808321	99.2824	43.7519	L4.9	Indonesia	SEA	Sensitive	2014	1
SRR10808450	99.07	62.7161	L4.1	Indonesia	SEA	Sensitive	2016	1
SRR10808749	98.3065	74.5931	L4.4	Indonesia	SEA	HR-TB	2014	1
SRR10808756	98.186	39.089	L4.8	Indonesia	SEA	HR-TB	2014	1
SRR10808779	97.7845	25.0305	L4.4	Indonesia	SEA	Sensitive	2014	1
SRR10808966	99.0154	43.9829	L4.3	Indonesia	SEA	Other	2016	1
SRR10808970	99.545	71.6699	L4.8	Indonesia	SEA	Sensitive	2016	1
SRR10808992	99.612	53.5156	L4.4	Indonesia	SEA	Sensitive	2016	1
SRR10809005	99.5506	47.622	L4.9	Indonesia	SEA	Sensitive	2015	1
SRR10809038	99.255	37.0483	L4.3	Indonesia	SEA	Other	2015	1
SRR10809102	99.4606	45.5215	L4.6	Indonesia	SEA	MDR-TB	2015	1
SRR10809106	99.0712	18.6885	L4	Indonesia	SEA	Sensitive	2015	1
SRR10809135	99.5208	59.4866	L4.9	Indonesia	SEA	Sensitive	2015	1
SRR10809140	99.606	64.1734	L4.9	Indonesia	SEA	HR-TB	2015	1
SRR10809145	99.5368	47.7701	L4.8	Indonesia	SEA	Other	2015	1
SRR10809150	99.059	28.4885	L4.7	Indonesia	SEA	Sensitive	2015	1
SRR10809212	98.3227	63.9185	L4.3	Indonesia	SEA	Sensitive	2015	1
SRR1140944	99.0615	44.612	L4.3	India	South Asia	MDR-TB	2013	1
SRR1140954	99.289	49.0221	L4.3	India	South Asia	Sensitive	2013	1
SRR11524778	99.51	86.9653	L4.8	Sweden	Europe	Sensitive	1679	1
SRR11567791	99.8555	213.172	L4.1	China	East Asia	Pre-XDR-TB	2016	1
SRR1166178	99.6051	108.292	L4.9	Romania	Europe	MDR-TB	2013	1
SRR1173802	99.6289	21.3023	L4.4	India	South Asia	Sensitive	2003	1
SRR1174323	99.6908	50.7406	L4.4	Iran	Central-West Asia	MDR-TB	2012	1
SRR1180218	98.2944	46.3056	L4.4	Iran	Central-West Asia	MDR-TB	2009	1
SRR11815483	97.2211	25.949	L4	China	East Asia	Pre-XDR-TB	2010	1
SRR1187196	99.0374	17.6239	L4.1	Canada	North America	Sensitive	2008	1
SRR1187442	99.355	24.5832	L4.8	Canada	North America	Sensitive	2012	1
SRR13232447	99.5616	89.5575	L4.7	Kazakhstan	Central-West Asia	Sensitive	2018	1
SRR13232604	99.2091	32.8794	L4.5	Kazakhstan	Central-West Asia	Sensitive	2019	1
SRR13232606	98.638	16.5076	L4.1	Kazakhstan	Central-West Asia	Sensitive	2019	1
SRR13232609	99.4017	50.9976	L4.1	Kazakhstan	Central-West Asia	Sensitive	2019	1
SRR13312538	99.5825	293.154	L4.3	Georgia	Central-West Asia	Pre-XDR-TB	2014	1
SRR13423543	99.6823	37.2595	L4.8	China	East Asia	Pre-XDR-TB	2013	1
SRR13423601	99.6983	67.2507	L4.8	China	East Asia	Sensitive	2015	1
SRR15316010	99.7684	234.039	L4	China	East Asia	Sensitive	1998	1
SRR15316037	99.6071	211.212	L4.8	China	East Asia	Sensitive	2008	1
SRR15316254	99.7149	167.249	L4.5	China	East Asia	Sensitive	2003	1
SRR15316356	99.3095	159.467	L4	China	East Asia	Sensitive	2003	1
SRR15316477	99.8257	97.0017	L4.4	China	East Asia	MDR-TB	2008	1
SRR15316596	99.508	229.284	L4	China	East Asia	Sensitive	2008	1
SRR1573734	97.9365	19.6566	L4.4	Canada	North America	Sensitive	2010	1
SRR1723918	98.9481	13.6492	L4.5	China	East Asia	MDR-TB	2007	1
SRR1723960	99.3841	70.1627	L4	China	East Asia	Sensitive	2007	1
SRR1723961	99.1434	18.4868	L4.8	China	East Asia	Sensitive	2007	1
SRR1724011	97.6331	15.576	L4.2	China	East Asia	HR-TB	2007	1
SRR1724014	99.393	71.3029	L4.1	China	East Asia	HR-TB	2007	1
SRR1735635	99.0136	52.7255	L4.5	UK	Europe	Sensitive	2013	1
SRR1735639	98.879	33.0011	L4.5	UK	Europe	Sensitive	2013	1
SRR1735713	98.8621	26.8685	L4.5	UK	Europe	Sensitive	2014	1
SRR18213788	98.3584	46.2707	L4.6	UK	Europe	HR-TB	2012	1
SRR18213924	98.7816	197.365	L4.3	UK	Europe	Sensitive	2011	1
SRR18213927	99.7152	43.6706	L4.5	UK	Europe	Sensitive	2010	1
SRR3082070	98.6127	32.6479	L4.8	Tajikistan	Central-West Asia	Sensitive	2010	1
SRR3082129	98.921	33.6196	L4.2	Tajikistan	Central-West Asia	MDR-TB	2010	1
SRR3085280	98.841	30.9397	L4.8	Tajikistan	Central-West Asia	Sensitive	2009	1
SRR3105743	98.9284	29.6202	L4.5	India	South Asia	Pre-XDR-TB	2009	1
SRR3675226	98.6931	20.8599	L4.7	UK	Europe	Sensitive	2015	1
SRR4423137	98.9113	55.0631	L4.9	Bangladesh	South Asia	Pre-XDR-TB	2008	1
SRR4423155	98.4624	41.0914	L4	Bangladesh	South Asia	Pre-XDR-TB	2007	1
SRR5065225	98.4853	64.0758	L4.2	Vietnam	SEA	Sensitive	2011	1
SRR5065455	98.5825	47.5606	L4.4	Vietnam	SEA	Sensitive	2010	1
SRR5065493	98.496	37.1701	L4.7	Vietnam	SEA	Sensitive	2010	1
SRR5065602	98.6814	58.5843	L4.8	Vietnam	SEA	Sensitive	2011	1
SRR5067389	97.8288	20.9689	L4.1	Vietnam	SEA	Sensitive	2010	1
SRR5067515	98.667	38.1843	L4.4	Vietnam	SEA	Sensitive	2010	1
SRR5067578	97.8792	28.8652	L4.6	Vietnam	SEA	HR-TB	2010	1
SRR5073620	97.9039	29.5452	L4.6	Vietnam	SEA	Sensitive	2009	1
SRR5073733	98.6008	41.911	L4.2	Vietnam	SEA	Sensitive	2009	1
SRR5073805	98.27	51.0777	L4.2	Vietnam	SEA	Sensitive	2009	1
SRR5073876	98.1439	57.8406	L4.6	Vietnam	SEA	Sensitive	2009	1
SRR5074178	98.7896	62.937	L4.1	Vietnam	SEA	Sensitive	2009	1
SRR5074709	99.1413	115.219	L4.3	New Zealand	Australia	Sensitive	2010	1
SRR5341209	98.3382	14.1305	L4.8	India	South Asia	Pre-XDR-TB	2014	1
SRR5341227	98.7894	23.5815	L4.3	India	South Asia	Pre-XDR-TB	2005	1
SRR5341254	98.6506	26.3791	L4.2	India	South Asia	Sensitive	2006	1
SRR5341282	99.5302	20.3911	L4.6	India	South Asia	Sensitive	2015	1
SRR5341284	99.5463	14.9317	L4.5	India	South Asia	HR-TB	2015	1
SRR5341301	99.9053	76.2048	L4.4	India	South Asia	Sensitive	2014	1
SRR5341306	99.7556	60.7038	L4.4	India	South Asia	Pre-XDR-TB	2014	1
SRR5341344	99.851	99.637	L4.6	India	South Asia	Sensitive	2014	1
SRR5341369	99.9976	82.5996	L4.9	India	South Asia	Sensitive	2014	1
SRR5341372	99.3771	17.2669	L4.2	India	South Asia	HR-TB	2014	1
SRR5341389	99.3921	15.2166	L4.5	India	South Asia	Pre-XDR-TB	2014	1
SRR5451703	99.5767	27.5812	L4.5	Kazakhstan	Central-West Asia	Sensitive	2012	1
SRR5520597	99.5011	17.7627	L4.9	Papua New Guinea	Australia	Sensitive	2014	1
SRR5520603	99.3446	17.0045	L4.9	Papua New Guinea	Australia	Sensitive	2014	1
SRR5520609	99.2414	24.5919	L4.1	Papua New Guinea	Australia	Sensitive	2014	1
SRR5551667	98.9092	16.4796	L4.8	Papua New Guinea	Australia	Pre-XDR-TB	2015	1
SRR5709904	99.4814	22.0586	L4.2	Thailand	SEA	MDR-TB	2012	1
SRR5709914	99.964	99.1321	L4.9	Thailand	SEA	Sensitive	2012	1
SRR5817471	98.9464	32.2534	L4.3	Australia	Australia	MDR-TB	2007	1
SRR6040104	99.9098	14.5805	L4.9	Australia	Australia	Sensitive	2010	1
SRR6040105	99.6122	11.0695	L4.8	Australia	Australia	Sensitive	2010	1
SRR6044821	99.4043	25.2964	L4.9	UK	Europe	Sensitive	2016	1
SRR6045458	97.8828	11.372	L4.1	UK	Europe	Sensitive	2016	1
SRR6045507	98.8413	24.6175	L4.6	UK	Europe	Other	2016	1
SRR6046786	99.0005	28.5648	L4.4	UK	Europe	Sensitive	2016	1
SRR6079916	99.7077	25.9104	L4.2	Australia	Australia	Sensitive	2011	1
SRR6079920	99.6851	14.3535	L4.8	Australia	Australia	Sensitive	2011	1
SRR6079925	99.5407	24.1243	L4.8	Australia	Australia	Sensitive	2014	1
SRR6079927	99.5209	25.9883	L4.4	Australia	Australia	HR-TB	2011	1
SRR6079973	99.8989	19.4196	L4.9	Australia	Australia	Sensitive	2013	1
SRR6117347	99.9148	14.2741	L4.9	Australia	Australia	Sensitive	2011	1
SRR6152666	99.3816	51.9957	L4.7	Canada	North America	Sensitive	2013	1
SRR6152710	99.6124	47.2894	L4.5	Canada	North America	Sensitive	2014	1
SRR6152714	99.4431	60.365	L4.7	Canada	North America	HR-TB	2014	1
SRR6152847	99.9218	65.1646	L4.9	Canada	North America	Sensitive	2006	1
SRR6152921	99.5889	51.0001	L4.8	Canada	North America	Other	2009	1
SRR6152955	99.3598	57.9774	L4.3	Canada	North America	Sensitive	2011	1
SRR6153123	99.6226	51.0745	L4.2	Canada	North America	Other	2006	1
SRR6325443	99.0597	28.859	L4.3	USA	North America	Sensitive	2001	1
SRR6325451	99.7271	75.1917	L4.8	USA	North America	Sensitive	2001	1
SRR6339648	98.6311	17.0248	L4.3	Australia	Australia	MDR-TB	2011	1
SRR6339649	98.9731	67.4721	L4.1	Australia	Australia	Pre-XDR-TB	2015	1
SRR6339651	98.9532	30.8	L4.1	Australia	Australia	MDR-TB	2011	1
SRR6339652	98.9048	27.9075	L4.1	Australia	Australia	HR-TB	2016	1
SRR6339653	99.0544	31.8947	L4.5	Australia	Australia	MDR-TB	2013	1
SRR6339654	98.7325	17.2467	L4.8	Australia	Australia	Sensitive	2017	1
SRR6356923	99.4749	32.1419	L4.8	Azerbaijan	Central-West Asia	MDR-TB	2016	1
SRR6356927	99.2753	30.6172	L4.3	Azerbaijan	Central-West Asia	MDR-TB	2017	1
SRR6356970	99.9427	40.899	L4.2	Azerbaijan	Central-West Asia	MDR-TB	2016	1
SRR6356989	99.3196	31.274	L4.3	Azerbaijan	Central-West Asia	Sensitive	2016	1
SRR6356993	99.9328	33.44	L4.2	Azerbaijan	Central-West Asia	MDR-TB	2016	1
SRR6357008	99.2828	46.257	L4.2	Azerbaijan	Central-West Asia	RR-TB	2017	1
SRR6367397	98.941	23.252	L4.1	Australia	Australia	Other	2017	1
SRR6397329	99.8509	59.6755	L4.2	Canada	North America	Sensitive	2006	1
SRR6397424	99.7013	50.8801	L4.7	Canada	North America	Sensitive	2006	1
SRR6397470	99.8905	54.1132	L4.6	Canada	North America	HR-TB	2007	1
SRR6397489	99.3471	57.8766	L4.4	Canada	North America	Sensitive	2008	1
SRR6397532	99.6458	59.7908	L4.3	Canada	North America	Sensitive	2009	1
SRR6397578	99.6392	56.5278	L4.1	Canada	North America	Sensitive	2008	1
SRR6397605	99.8585	47.5511	L4.6	Canada	North America	Sensitive	2007	1
SRR6397639	99.0502	60.6093	L4.3	Canada	North America	Sensitive	2008	1
SRR6397661	99.7845	56.7859	L4.2	Canada	North America	Sensitive	2001	1
SRR6397663	99.8085	53.2496	L4.1	Canada	North America	Sensitive	2001	1
SRR6397681	99.4326	59.7843	L4.4	Canada	North America	Sensitive	2009	1
SRR6397710	99.7642	57.031	L4.5	Canada	North America	Sensitive	2010	1
SRR6397713	99.767	53.3002	L4.5	Canada	North America	Sensitive	2011	1
SRR6397716	99.6499	45.9567	L4.7	Canada	North America	Sensitive	2011	1
SRR6397735	99.4777	45.2429	L4.1	Canada	North America	HR-TB	2009	1
SRR6397747	99.8202	45.8232	L4.2	Canada	North America	Sensitive	2007	1
SRR6397758	99.7321	56.9192	L4.8	Canada	North America	Sensitive	2010	1
SRR6397773	99.8477	56.1249	L4.2	Canada	North America	Sensitive	2008	1
SRR6397783	99.4968	63.8168	L4.4	Canada	North America	Sensitive	2005	1
SRR6397952	99.8199	56.386	L4.8	Canada	North America	Sensitive	2014	1
SRR6398065	98.9052	39.3454	L4.3	Canada	North America	Sensitive	2011	1
SRR6398110	99.5698	45.9492	L4.1	Canada	North America	HR-TB	2011	1
SRR6480385	99.1935	109.283	L4	Indonesia	SEA	Sensitive	2009	1
SRR6480437	97.2997	47.6593	L4.3	Indonesia	SEA	Sensitive	2011	1
SRR6480475	97.8398	26.9686	L4	Indonesia	SEA	Sensitive	2008	1
SRR6480482	98.0006	46.443	L4.1	Indonesia	SEA	Sensitive	2012	1
SRR6480512	98.136	25.0585	L4.8	Indonesia	SEA	Sensitive	2014	1
SRR6807669	99.5528	15.8806	L4.2	Moldova	Europe	Other	2013	1
SRR6807746	99.6655	15.2883	L4.2	Moldova	Europe	MDR-TB	2016	1
SRR6824535	99.735	202.745	L4.5	China	East Asia	MDR-TB	2007	1
SRR6824619	99.7164	107.755	L4.5	China	East Asia	Sensitive	2007	1
SRR6824620	99.5561	111.432	L4.2	China	East Asia	Sensitive	2007	1
SRR7496476	99.1954	42.4543	L4.5	USA	North America	Sensitive	2009	1
SRR7496491	99.7864	43.4665	L4.9	USA	North America	Sensitive	2012	1
SRR7496495	99.5084	196.463	L4	USA	North America	Sensitive	2011	1
SRR7496505	99.1873	56.3049	L4.5	USA	North America	Sensitive	2010	1
SRR7496543	99.4854	68.1188	L4.7	USA	North America	Sensitive	2013	1
SRR7585408	98.9481	26.7829	L4.1	India	South Asia	Sensitive	2013	1
SRR7585422	98.6322	20.7002	L4.2	India	South Asia	Pre-XDR-TB	2013	1
SRR7585427	98.4825	26.3514	L4.3	India	South Asia	HR-TB	2013	1
SRR7585436	98.5326	21.4365	L4.2	India	South Asia	Pre-XDR-TB	2014	1
SRR7795463	98.8727	52.3106	L4.1	Sri Lanka	South Asia	HR-TB	2015	1
SRR7898215	99.3203	75.4121	L4.1	India	South Asia	HR-TB	2003	1
SRR832997	99.5255	154.915	L4.4	South Africa	Africa	MDR-TB	2008	1
SRR833039	99.5449	102.325	L4.8	South Africa	Africa	Sensitive	2009	1
SRR8380887	99.1668	79.5852	L4	India	South Asia	HR-TB	2016	1
SRR8380892	99.3643	72.4883	L4.2	India	South Asia	MDR-TB	2016	1
SRR8380903	99.265	39.9476	L4.7	India	South Asia	Sensitive	2017	1
SRR8380930	99.3697	61.8221	L4.1	India	South Asia	Sensitive	2017	1
SRR8380948	99.3551	28.0026	L4.8	India	South Asia	MDR-TB	2016	1
SRR847781	99.4389	99.6236	L4.3	South Africa	Africa	MDR-TB	2011	1
SRR8651588	99.8349	135.14	L4.4	China	East Asia	Pre-XDR-TB	2015	1
SRR8651650	99.7935	155.024	L4.1	China	East Asia	Pre-XDR-TB	2014	1
SRR9028479	99.4572	53.8766	L4.9	Pakistan	South Asia	Pre-XDR-TB	2016	1
DRR034374	98.5397	15.5397	L4.3	Japan	East Asia	Sensitive	2013	2
DRR034379	98.7334	13.9758	L4.9	Japan	East Asia	Sensitive	2013	2
DRR034396	99.3226	28.6692	L4.9	Japan	East Asia	Sensitive	2013	2
DRR034409	98.6072	18.2538	L4.8	Japan	East Asia	Sensitive	2013	2
DRR034441	99.2585	33.2674	L4.9	Japan	East Asia	Sensitive	2008	2
DRR034452	98.5447	27.4476	L4	Japan	East Asia	Sensitive	2008	2
DRR034488	98.5632	16.2662	L4.9	Japan	East Asia	Sensitive	2008	2
DRR034513	98.0779	20.4008	L4.7	Japan	East Asia	Sensitive	2008	2
DRR034534	98.6118	27.9421	L4	Japan	East Asia	Sensitive	2008	2
DRR130056	99.9034	22.5987	L4.1	Japan	East Asia	MDR-TB	2012	2
DRR130085	99.7305	53.1384	L4.1	Japan	East Asia	MDR-TB	2012	2
DRR130089	98.8697	21.6173	L4.3	Japan	East Asia	Pre-XDR-TB	2012	2
DRR130090	98.8428	39.2515	L4.3	Japan	East Asia	Pre-XDR-TB	2012	2
DRR130108	99.5255	74.8629	L4.3	Japan	East Asia	MDR-TB	2014	2
DRR130127	99.2747	87.8377	L4.8	Japan	East Asia	MDR-TB	2011	2
DRR130158	99.5889	69.7325	L4.9	Japan	East Asia	MDR-TB	2014	2
DRR130187	98.9388	133.365	L4.3	Japan	East Asia	Pre-XDR-TB	2002	2
DRR130200	99.4983	122.499	L4	Japan	East Asia	Pre-XDR-TB	2003	2
ERR028626	95.8042	16.7529	L4.1	Netherlands	Europe	Sensitive	1999	2
ERR038282	97.9734	48.9439	L4.4	UK	Europe	Sensitive	2007	2
ERR040137	91.2497	15.57	L4.1	Uganda	Africa	MDR-TB	2004	2
ERR046997	96.4838	24.3874	L4	UK	Europe	Sensitive	2006	2
ERR047010	95.7994	21.833	L4.3	UK	Europe	Sensitive	2008	2
ERR072039	99.0973	60.1914	L4	UK	Europe	Sensitive	2006	2
ERR108429	99.274	37.3337	L4.2	Russia	Europe	HR-TB	2009	2
ERR126610	99.8715	102.071	L4.9	Malawi	Africa	Sensitive	2008	2
ERR126619	99.6378	108.951	L4.1	Malawi	Africa	Sensitive	2008	2
ERR133804	99.8393	108.012	L4.2	Russia	Europe	HR-TB	2008	2
ERR133812	99.8143	62.8696	L4.2	Russia	Europe	MDR-TB	2008	2
ERR133829	99.7041	61.7587	L4	Russia	Europe	Sensitive	2008	2
ERR133881	99.6627	118.933	L4.8	Russia	Europe	Sensitive	2008	2
ERR133897	99.7201	108.171	L4	Russia	Europe	Sensitive	2008	2
ERR133956	99.5348	93.2696	L4.3	Russia	Europe	Sensitive	2009	2
ERR137233	99.9149	69.2457	L4.2	Russia	Europe	HR-TB	2009	2
ERR1413470	97.1582	14.4814	L4.6	UK	Europe	Sensitive	2002	2
ERR1413472	97.8326	19.6735	L4.6	UK	Europe	Sensitive	2003	2
ERR1413481	97.3309	16.6895	L4.6	UK	Europe	Sensitive	2005	2
ERR1413484	97.1971	14.4948	L4.6	UK	Europe	HR-TB	2007	2
ERR161019	99.3274	67.1025	L4	Malawi	Africa	Sensitive	2003	2
ERR1633783	99.6053	44.8342	L4.5	South Africa	Africa	Sensitive	2010	2
ERR1633888	99.6522	36.6556	L4.7	South Africa	Africa	Sensitive	2010	2
ERR1633899	99.6601	43.7688	L4.4	South Africa	Africa	Sensitive	2010	2
ERR1633959	98.674	46.3439	L4.3	South Africa	Africa	Sensitive	2010	2
ERR163977	99.556	57.2827	L4.6	Malawi	Africa	Sensitive	2004	2
ERR164013	99.6354	49.4826	L4.4	Malawi	Africa	Sensitive	1997	2
ERR1679650	98.6713	33.4526	L4.6	Nigeria	Africa	Sensitive	2012	2
ERR176449	97.8925	30.5591	L4.8	Malawi	Africa	Sensitive	2004	2
ERR176550	98.1286	35.2417	L4	Malawi	Africa	Sensitive	2000	2
ERR176613	99.1456	47.9216	L4.1	Malawi	Africa	Sensitive	2000	2
ERR176734	99.6562	42.2235	L4.2	Malawi	Africa	Sensitive	1997	2
ERR181679	99.651	30.4087	L4.8	Malawi	Africa	Sensitive	2006	2
ERR181698	98.72	67.7748	L4.3	Malawi	Africa	Sensitive	2006	2
ERR181704	99.4316	55.1561	L4	Malawi	Africa	Sensitive	2006	2
ERR181776	99.5575	74.3041	L4.8	Malawi	Africa	Sensitive	2008	2
ERR181832	99.4693	41.2668	L4.1	Malawi	Africa	Sensitive	2009	2
ERR181839	99.2559	51.9394	L4.3	Malawi	Africa	Sensitive	2009	2
ERR181841	98.4516	85.2154	L4.3	Malawi	Africa	Sensitive	2009	2
ERR181955	99.3197	51.7482	L4	Malawi	Africa	Sensitive	2001	2
ERR1873518	98.4043	75.9185	L4.1	South Africa	Africa	Pre-XDR-TB	2012	2
ERR212000	99.5414	47.1661	L4.2	Malawi	Africa	Sensitive	2002	2
ERR212117	99.1366	46.065	L4.4	Malawi	Africa	Sensitive	1999	2
ERR2179693	99.6677	91.5986	L4.5	China	East Asia	Sensitive	2007	2
ERR2179711	99.6551	57.483	L4.1	China	East Asia	Sensitive	2007	2
ERR2179735	99.7844	137.406	L4.2	China	East Asia	Sensitive	2009	2
ERR2179736	99.6395	60.7103	L4.2	China	East Asia	HR-TB	2009	2
ERR2179802	99.8755	54.2895	L4.5	China	East Asia	Sensitive	2007	2
ERR2179817	99.6695	54.2612	L4.8	China	East Asia	Sensitive	2009	2
ERR2179818	99.5684	54.8253	L4	China	East Asia	Sensitive	2009	2
ERR2179831	99.4633	57.8752	L4	China	East Asia	Sensitive	2009	2
ERR2179850	99.5912	16.3572	L4	China	East Asia	Sensitive	2007	2
ERR2179857	99.5182	16.6769	L4	China	East Asia	Sensitive	2007	2
ERR2229459	99.4313	24.4501	L4.8	Denmark	Europe	Sensitive	2010	2
ERR228045	99.7442	66.7643	L4	Russia	Europe	HR-TB	2010	2
ERR228063	99.5002	63.4112	L4.8	Russia	Europe	Sensitive	2010	2
ERR2446078	99.4126	62.8973	L4.7	Netherlands	Europe	Sensitive	2016	2
ERR2446129	99.5913	72.0741	L4.7	Netherlands	Europe	Sensitive	2016	2
ERR2446200	99.4965	55.8165	L4.2	Netherlands	Europe	Sensitive	2016	2
ERR2446206	99.6881	47.0004	L4.5	Netherlands	Europe	Sensitive	2016	2
ERR2446219	99.4372	55.1692	L4.1	Netherlands	Europe	Sensitive	2016	2
ERR2446244	99.9044	48.0366	L4.9	Netherlands	Europe	Sensitive	2016	2
ERR2446246	99.767	33.5026	L4	Netherlands	Europe	Sensitive	2016	2
ERR2446256	99.5104	50.7008	L4	Netherlands	Europe	Sensitive	2016	2
ERR2446259	99.627	45.6894	L4	Netherlands	Europe	Sensitive	2016	2
ERR2446284	99.473	57.0689	L4.4	Netherlands	Europe	Sensitive	2016	2
ERR2446469	99.3279	46.5381	L4.7	Netherlands	Europe	Sensitive	2016	2
ERR2446473	99.4452	39.1247	L4.7	Netherlands	Europe	Sensitive	2016	2
ERR2446487	99.7437	47.2237	L4	Netherlands	Europe	Sensitive	2016	2
ERR2446492	99.8571	47.8833	L4	Netherlands	Europe	Sensitive	2016	2
ERR2446558	99.6958	44.331	L4.5	Netherlands	Europe	Sensitive	2016	2
ERR2446577	99.4699	47.5608	L4.6	Netherlands	Europe	Other	2016	2
ERR245731	92.9134	18.3969	L4.9	Malawi	Africa	Sensitive	2007	2
ERR245743	96.2222	50.1972	L4.7	Malawi	Africa	Sensitive	1997	2
ERR245835	95.607	28.5428	L4.9	Malawi	Africa	Sensitive	2003	2
ERR245847	95.039	29.6794	L4.9	Malawi	Africa	Sensitive	2004	2
ERR2652939	99.9139	31.1266	L4.9	Canada	North America	Sensitive	1987	2
ERR2652955	99.9012	17.0429	L4.9	Canada	North America	Sensitive	2002	2
ERR2652957	99.7235	11.2301	L4.9	Canada	North America	Sensitive	2004	2
ERR2652986	98.8606	35.0238	L4.9	Brazil	South America	Sensitive	2004	2
ERR2652997	99.6209	29.4942	L4.8	Brazil	South America	Pre-XDR-TB	2010	2
ERR2653005	99.4355	37.8914	L4.7	Brazil	South America	Sensitive	2004	2
ERR2653007	98.7851	15.0972	L4.8	Brazil	South America	Sensitive	2004	2
ERR2653014	99.0419	21.2431	L4.4	Brazil	South America	Other	2005	2
ERR2653019	99.1465	20.685	L4.1	Brazil	South America	Other	2006	2
ERR2653025	99.4712	17.5695	L4.9	Brazil	South America	Sensitive	2006	2
ERR2653026	99.1242	14.9171	L4.8	Brazil	South America	HR-TB	2006	2
ERR2653052	99.5236	24.0665	L4.4	Brazil	South America	Sensitive	2008	2
ERR2653071	98.9228	23.1542	L4.7	Brazil	South America	MDR-TB	2010	2
ERR2653084	99.3617	210.141	L4.4	Brazil	South America	MDR-TB	2010	2
ERR2653085	99.6251	203.847	L4.7	Brazil	South America	MDR-TB	2010	2
ERR2653102	98.6113	18.5735	L4.7	Brazil	South America	Pre-XDR-TB	2011	2
ERR2653112	99.17	30.6217	L4.8	Brazil	South America	Pre-XDR-TB	2011	2
ERR2653130	99.4493	152.914	L4.4	Brazil	South America	MDR-TB	2009	2
ERR2653134	99.7201	141.491	L4.8	Brazil	South America	Pre-XDR-TB	2009	2
ERR2653147	99.488	86.5935	L4.7	Brazil	South America	MDR-TB	2009	2
ERR2653163	99.6009	149.1	L4.9	Brazil	South America	HR-TB	2010	2
ERR2653228	99.9732	155.342	L4.9	Brazil	South America	Sensitive	2010	2
ERR2653229	99.6855	331.261	L4.4	Brazil	South America	Pre-XDR-TB	2010	2
ERR2706941	99.093	37.6389	L4	Democratic Republic of the Congo	Africa	RR-TB	2006	2
ERR2706955	99.066	47.2231	L4.7	Democratic Republic of the Congo	Africa	Other	2006	2
ERR2706971	99.4561	62.1387	L4.8	Democratic Republic of the Congo	Africa	RR-TB	2006	2
ERR2706987	99.5462	33.6048	L4.9	Democratic Republic of the Congo	Africa	MDR-TB	2006	2
ERR2707101	98.8073	60.2569	L4.6	Democratic Republic of the Congo	Africa	MDR-TB	2008	2
ERR2707117	99.195	86.1968	L4.7	Democratic Republic of the Congo	Africa	Sensitive	2008	2
ERR2707154	99.1513	64.9691	L4.7	Democratic Republic of the Congo	Africa	Sensitive	2008	2
ERR2707183	99.0496	35.6614	L4.6	Democratic Republic of the Congo	Africa	MDR-TB	2009	2
ERR2707223	99.4368	78.7902	L4.6	Democratic Republic of the Congo	Africa	MDR-TB	2010	2
ERR2791544	98.8102	35.9645	L4	Finland	Europe	Sensitive	2001	2
ERR2791547	98.6447	32.5367	L4	Finland	Europe	Sensitive	2005	2
ERR2791553	98.6949	27.3153	L4	Finland	Europe	Sensitive	2000	2
ERR2791563	98.5774	52.886	L4	Finland	Europe	Sensitive	2002	2
ERR2851357	98.9762	22.1656	L4	Lebanon	Central-West Asia	Sensitive	2016	2
ERR2851360	97.7198	10.88	L4.7	Lebanon	Central-West Asia	Sensitive	2016	2
ERR2851362	98.9187	29.4961	L4.2	Lebanon	Central-West Asia	Sensitive	2016	2
ERR2851363	98.1618	13.49	L4.1	Lebanon	Central-West Asia	Sensitive	2016	2
ERR2851367	99.1911	64.6653	L4.8	Lebanon	Central-West Asia	Other	2016	2
ERR2851368	98.4786	45.8764	L4.6	Lebanon	Central-West Asia	Other	2016	2
ERR2851372	98.394	16.5816	L4.1	Lebanon	Central-West Asia	Sensitive	2016	2
ERR3077953	98.8002	12.4054	L4.2	Tanzania	Africa	Sensitive	2014	2
ERR3077989	99.4988	115.632	L4.2	Tanzania	Africa	HR-TB	2014	2
ERR3078006	99.4757	146.978	L4.2	Tanzania	Africa	MDR-TB	2014	2
ERR3256236	99.0803	74.6753	L4.3	Philippines	SEA	Sensitive	2012	2
ERR3257983	99.1142	71.4547	L4.3	France	Europe	Sensitive	2017	2
ERR4553448	98.3519	15.0748	L4	Bangladesh	South Asia	HR-TB	2005	2
ERR4553470	98.6086	18.3573	L4	Bangladesh	South Asia	MDR-TB	2006	2
ERR4553478	98.3707	14.4426	L4	Bangladesh	South Asia	MDR-TB	2006	2
ERR4553517	97.8264	19.987	L4.3	Bangladesh	South Asia	MDR-TB	2006	2
ERR4553522	97.8743	22.0743	L4.3	Bangladesh	South Asia	MDR-TB	2006	2
ERR4553566	97.7886	38.7574	L4	Bangladesh	South Asia	MDR-TB	2007	2
ERR4553599	98.2046	22.0961	L4.4	Bangladesh	South Asia	MDR-TB	2008	2
ERR4553627	99.0837	25.1607	L4	Bangladesh	South Asia	MDR-TB	2008	2
ERR4553641	99.2537	23.1726	L4.9	Bangladesh	South Asia	MDR-TB	2008	2
ERR4553658	99.1866	30.4603	L4.9	Bangladesh	South Asia	HR-TB	2008	2
ERR4553673	98.9661	28.0553	L4.8	Bangladesh	South Asia	MDR-TB	2008	2
ERR4553703	98.9213	31.1121	L4.8	Bangladesh	South Asia	MDR-TB	2009	2
ERR4553721	98.8628	27.9094	L4	Bangladesh	South Asia	MDR-TB	2009	2
ERR4553770	98.9325	31.3185	L4	Bangladesh	South Asia	MDR-TB	2010	2
ERR4553799	99.1649	21.666	L4.9	Bangladesh	South Asia	MDR-TB	2010	2
ERR4553815	98.9998	29.8952	L4	Bangladesh	South Asia	MDR-TB	2010	2
ERR4553844	97.8055	22.6288	L4.3	Bangladesh	South Asia	MDR-TB	2011	2
ERR4553851	98.8033	24.6319	L4.8	Bangladesh	South Asia	MDR-TB	2011	2
ERR4553856	98.4373	13.9223	L4	Bangladesh	South Asia	HR-TB	2011	2
ERR4553887	98.5843	19.2154	L4	Bangladesh	South Asia	MDR-TB	2011	2
ERR651003	98.07	5.36	L4.1	Hungary	Europe	Sensitive	1805	2
ERR651004	99.89	83.53	L4.8	Hungary	Europe	Sensitive	1787	2
ERR751382	98.2972	24.933	L4.3	Peru	South America	MDR-TB	2009	2
ERR751400	98.1839	24.1432	L4.3	Peru	South America	MDR-TB	2009	2
ERR751571	98.9292	36.7233	L4.3	Peru	South America	MDR-TB	2011	2
ERR752055	99.3483	30.1146	L4.5	Thailand	SEA	Sensitive	2007	2
ERR757161	99.501	75.7477	L4.1	Argentina	South America	MDR-TB	2013	2
ERR760753	99.4483	68.3715	L4.1	Argentina	South America	MDR-TB	2013	2
ERR760782	99.3895	69.5076	L4.1	Argentina	South America	MDR-TB	2013	2
ERR760799	99.4766	98.4662	L4.1	Argentina	South America	MDR-TB	2013	2
ERR767992	99.2606	24.6645	L4.4	Thailand	SEA	Sensitive	2007	2
ERR775354	99.4161	47.1659	L4.3	Peru	South America	MDR-TB	2009	2
ERR775776	99.5942	58.1384	L4.5	Thailand	SEA	Sensitive	2008	2
ERR776469	99.7319	123.616	L4.3	Argentina	South America	MDR-TB	2009	2
ERR979065	97.8856	30.8475	L4.9	Denmark	Europe	Sensitive	1961	2
ERR979071	97.8543	37.6147	L4.9	Denmark	Europe	Sensitive	1998	2
ERR983232	99.2168	33.6937	L4.7	Myanmar	SEA	MDR-TB	2013	2
SRR10040497	99.7071	83.5234	L4.4	China	East Asia	MDR-TB	2016	2
SRR1013575	97.2592	36.6252	L4	South Korea	East Asia	HR-TB	2006	2
SRR10147685	99.2832	46.3815	L4.5	Iran	Central-West Asia	Pre-XDR-TB	2018	2
SRR10147686	98.8165	25.0874	L4.1	Iran	Central-West Asia	Sensitive	2014	2
SRR10147708	99.357	55.5119	L4.5	Iran	Central-West Asia	RR-TB	2017	2
SRR1019168	94.9076	14.9807	L4.4	South Africa	Africa	Pre-XDR-TB	2013	2
SRR10272558	98.5882	18.0585	L4.4	New Zealand	Australia	Sensitive	2004	2
SRR10272566	99.1552	89.1407	L4.3	New Zealand	Australia	Sensitive	2002	2
SRR10272567	99.2869	91.6074	L4.3	New Zealand	Australia	Sensitive	2002	2
SRR10272574	99.1316	24.1245	L4.4	New Zealand	Australia	Sensitive	2008	2
SRR10303312	99.5482	27.1364	L4.5	Kazakhstan	Central-West Asia	Sensitive	2018	2
SRR10303324	99.1108	25.1623	L4.4	Kazakhstan	Central-West Asia	MDR-TB	2018	2
SRR10305797	99.5312	165.171	L4.2	China	East Asia	Sensitive	2007	2
SRR10321137	99.1509	32.862	L4.4	India	South Asia	Sensitive	2019	2
SRR10397181	99.5839	64.6286	L4.2	Georgia	Central-West Asia	MDR-TB	2018	2
SRR10397269	99.7835	74.0504	L4.1	Georgia	Central-West Asia	Sensitive	2017	2
SRR10430338	99.3035	20.1707	L4.3	Kazakhstan	Central-West Asia	Sensitive	2018	2
SRR10430341	99.5482	27.1364	L4.5	Kazakhstan	Central-West Asia	Sensitive	2018	2
SRR10430375	99.1108	25.1623	L4.4	Kazakhstan	Central-West Asia	MDR-TB	2018	2
SRR10808321	99.2824	43.7519	L4.9	Indonesia	SEA	Sensitive	2014	2
SRR10808766	99.4077	74.5947	L4.9	Indonesia	SEA	Sensitive	2014	2
SRR10809005	99.5506	47.622	L4.9	Indonesia	SEA	Sensitive	2015	2
SRR10809070	99.3816	62.3874	L4.3	Indonesia	SEA	Sensitive	2015	2
SRR10809102	99.4606	45.5215	L4.6	Indonesia	SEA	MDR-TB	2015	2
SRR10809106	99.0712	18.6885	L4	Indonesia	SEA	Sensitive	2015	2
SRR10809131	99.3264	49.1118	L4.1	Indonesia	SEA	Sensitive	2015	2
SRR10809135	99.5208	59.4866	L4.9	Indonesia	SEA	Sensitive	2015	2
SRR10809150	99.059	28.4885	L4.7	Indonesia	SEA	Sensitive	2015	2
SRR10809170	98.0181	23.3116	L4.3	Indonesia	SEA	Sensitive	2015	2
SRR10809175	98.1075	42.0877	L4.8	Indonesia	SEA	Sensitive	2015	2
SRR10828615	99.5629	224.92	L4.4	Thailand	SEA	MDR-TB	2014	2
SRR1140932	99.1145	48.0776	L4.3	India	South Asia	MDR-TB	2013	2
SRR1140944	99.0615	44.612	L4.3	India	South Asia	MDR-TB	2013	2
SRR11524778	99.51	86.9653	L4.8	Sweden	Europe	Sensitive	1679	2
SRR11567791	99.8555	213.172	L4.1	China	East Asia	Pre-XDR-TB	2016	2
SRR11662236	99.6549	243.929	L4.2	Thailand	SEA	MDR-TB	2016	2
SRR1173802	99.6289	21.3023	L4.4	India	South Asia	Sensitive	2003	2
SRR1174323	99.6908	50.7406	L4.4	Iran	Central-West Asia	MDR-TB	2012	2
SRR1180218	98.2944	46.3056	L4.4	Iran	Central-West Asia	MDR-TB	2009	2
SRR1188188	99.5639	32.6418	L4.1	Canada	North America	Sensitive	2012	2
SRR1190468	99.4901	20.9021	L4.1	Canada	North America	Sensitive	2009	2
SRR12420597	99.3735	40.3612	L4.5	China	East Asia	Sensitive	2009	2
SRR12420661	99.4048	32.2986	L4	China	East Asia	Sensitive	2006	2
SRR13232441	99.5823	55.477	L4.2	Kazakhstan	Central-West Asia	Sensitive	2019	2
SRR13232447	99.5616	89.5575	L4.7	Kazakhstan	Central-West Asia	Sensitive	2018	2
SRR13232457	99.3463	37.8319	L4.8	Kazakhstan	Central-West Asia	Sensitive	2019	2
SRR13232604	99.2091	32.8794	L4.5	Kazakhstan	Central-West Asia	Sensitive	2019	2
SRR13232631	98.5171	19.025	L4.1	Kazakhstan	Central-West Asia	Other	2019	2
SRR13232633	99.267	46.3187	L4.8	Kazakhstan	Central-West Asia	Sensitive	2019	2
SRR13312532	99.5734	380.144	L4.3	Georgia	Central-West Asia	Pre-XDR-TB	2014	2
SRR13312535	99.5535	366.013	L4.3	Georgia	Central-West Asia	Pre-XDR-TB	2014	2
SRR13423567	99.4846	56.0055	L4.2	China	East Asia	Pre-XDR-TB	2014	2
SRR13423586	99.833	49.2967	L4.8	China	East Asia	Sensitive	2014	2
SRR13423611	99.5817	69.9672	L4.8	China	East Asia	Sensitive	2016	2
SRR14179699	99.8178	588.408	L4.1	Sri Lanka	South Asia	Sensitive	2018	2
SRR14179708	99.3653	424.318	L4.1	Sri Lanka	South Asia	Sensitive	2019	2
SRR15315769	99.785	71.0629	L4.4	China	East Asia	Sensitive	2003	2
SRR15316010	99.7684	234.039	L4	China	East Asia	Sensitive	1998	2
SRR15316116	99.7754	271.133	L4.2	China	East Asia	Sensitive	1998	2
SRR15316596	99.508	229.284	L4	China	East Asia	Sensitive	2008	2
SRR1723953	97.8615	17.4344	L4.5	China	East Asia	Sensitive	2007	2
SRR1724014	99.393	71.3029	L4.1	China	East Asia	HR-TB	2007	2
SRR1735635	99.0136	52.7255	L4.5	UK	Europe	Sensitive	2013	2
SRR1735696	98.9531	37.6415	L4.5	UK	Europe	Sensitive	2013	2
SRR18213669	99.9413	52.2811	L4.9	UK	Europe	Sensitive	2010	2
SRR18213927	99.7152	43.6706	L4.5	UK	Europe	Sensitive	2010	2
SRR2024903	98.5668	55.5587	L4.4	China	East Asia	MDR-TB	2009	2
SRR3085280	98.841	30.9397	L4.8	Tajikistan	Central-West Asia	Sensitive	2009	2
SRR3105743	98.9284	29.6202	L4.5	India	South Asia	Pre-XDR-TB	2009	2
SRR4423142	98.555	68.7939	L4.9	Bangladesh	South Asia	Pre-XDR-TB	2008	2
SRR4423143	98.382	84.0272	L4.1	Bangladesh	South Asia	Pre-XDR-TB	2008	2
SRR4423163	98.6139	61.1685	L4.8	Bangladesh	South Asia	Pre-XDR-TB	2007	2
SRR4423175	98.6456	71.2518	L4.8	Bangladesh	South Asia	Pre-XDR-TB	2010	2
SRR4423179	98.9047	87.4137	L4	Bangladesh	South Asia	Pre-XDR-TB	2010	2
SRR5065399	98.7355	59.4867	L4.2	Vietnam	SEA	Sensitive	2010	2
SRR5065417	98.1722	49.4327	L4.5	Vietnam	SEA	HR-TB	2011	2
SRR5065493	98.496	37.1701	L4.7	Vietnam	SEA	Sensitive	2010	2
SRR5065622	98.5843	39.1874	L4.5	Vietnam	SEA	Sensitive	2010	2
SRR5065701	98.6807	56.4195	L4.1	Vietnam	SEA	HR-TB	2011	2
SRR5067274	98.6478	43.5809	L4.2	Vietnam	SEA	HR-TB	2010	2
SRR5067281	98.4227	37.7408	L4.2	Vietnam	SEA	HR-TB	2010	2
SRR5067287	98.5127	33.117	L4.1	Vietnam	SEA	HR-TB	2010	2
SRR5067384	98.3578	53.6534	L4.4	Vietnam	SEA	HR-TB	2010	2
SRR5067578	97.8792	28.8652	L4.6	Vietnam	SEA	HR-TB	2010	2
SRR5067680	98.6653	40.7927	L4.8	Vietnam	SEA	Sensitive	2010	2
SRR5073609	98.7087	38.8074	L4.5	Vietnam	SEA	HR-TB	2009	2
SRR5073620	97.9039	29.5452	L4.6	Vietnam	SEA	Sensitive	2009	2
SRR5073729	98.3667	20.4169	L4.8	Vietnam	SEA	Sensitive	2009	2
SRR5073876	98.1439	57.8406	L4.6	Vietnam	SEA	Sensitive	2009	2
SRR5073957	97.965	21.3185	L4.1	Vietnam	SEA	Sensitive	2009	2
SRR5073960	98.7201	57.0848	L4.2	Vietnam	SEA	Sensitive	2009	2
SRR5073981	98.8478	61.8263	L4.1	Vietnam	SEA	Sensitive	2009	2
SRR5074709	99.1413	115.219	L4.3	New Zealand	Australia	Sensitive	2010	2
SRR5074711	99.0957	105.232	L4.3	New Zealand	Australia	Sensitive	2015	2
SRR5074712	99.2879	101.837	L4.4	New Zealand	Australia	Sensitive	2011	2
SRR5074713	99.2276	93.1346	L4.4	New Zealand	Australia	Sensitive	2008	2
SRR5341233	98.4743	20.7304	L4.2	India	South Asia	MDR-TB	2005	2
SRR5341254	98.6506	26.3791	L4.2	India	South Asia	Sensitive	2006	2
SRR5341275	99.757	18.1062	L4.2	India	South Asia	HR-TB	2015	2
SRR5341282	99.5302	20.3911	L4.6	India	South Asia	Sensitive	2015	2
SRR5341284	99.5463	14.9317	L4.5	India	South Asia	HR-TB	2015	2
SRR5341301	99.9053	76.2048	L4.4	India	South Asia	Sensitive	2014	2
SRR5341344	99.851	99.637	L4.6	India	South Asia	Sensitive	2014	2
SRR5341372	99.3771	17.2669	L4.2	India	South Asia	HR-TB	2014	2
SRR5341389	99.3921	15.2166	L4.5	India	South Asia	Pre-XDR-TB	2014	2
SRR5520609	99.2414	24.5919	L4.1	Papua New Guinea	Australia	Sensitive	2014	2
SRR5551667	98.9092	16.4796	L4.8	Papua New Guinea	Australia	Pre-XDR-TB	2015	2
SRR5681150	99.4231	77.4898	L4.4	Canada	North America	Sensitive	2005	2
SRR5681170	99.3792	46.9757	L4.4	Canada	North America	Sensitive	2007	2
SRR5709835	99.8593	81.723	L4.4	Thailand	SEA	Sensitive	2006	2
SRR5709914	99.964	99.1321	L4.9	Thailand	SEA	Sensitive	2012	2
SRR5709973	99.5264	23.3691	L4.8	Thailand	SEA	Sensitive	2000	2
SRR5808261	99.4072	116.739	L4.4	Canada	North America	Sensitive	2009	2
SRR5817470	98.6963	105.032	L4.3	Australia	Australia	MDR-TB	2015	2
SRR6040101	99.6908	17.586	L4.8	Australia	Australia	Sensitive	2010	2
SRR6040104	99.9098	14.5805	L4.9	Australia	Australia	Sensitive	2010	2
SRR6040105	99.6122	11.0695	L4.8	Australia	Australia	Sensitive	2010	2
SRR6044821	99.4043	25.2964	L4.9	UK	Europe	Sensitive	2016	2
SRR6045243	99.2805	29.1834	L4.1	UK	Europe	Sensitive	2016	2
SRR6045616	99.2702	29.2534	L4.4	UK	Europe	Sensitive	2016	2
SRR6046011	98.8153	24.9828	L4.3	UK	Europe	Other	2016	2
SRR6046855	99.2366	26.9725	L4.4	UK	Europe	Sensitive	2016	2
SRR6079916	99.7077	25.9104	L4.2	Australia	Australia	Sensitive	2011	2
SRR6079925	99.5407	24.1243	L4.8	Australia	Australia	Sensitive	2014	2
SRR6079929	99.9398	17.2664	L4.9	Australia	Australia	Sensitive	2010	2
SRR6079952	99.9533	23.8711	L4.9	Australia	Australia	Sensitive	2014	2
SRR6079973	99.8989	19.4196	L4.9	Australia	Australia	Sensitive	2013	2
SRR6117333	99.9103	20.887	L4.9	Australia	Australia	Sensitive	2014	2
SRR6117335	99.5381	24.3792	L4.4	Australia	Australia	HR-TB	2012	2
SRR6117341	99.7241	19.7093	L4.1	Australia	Australia	Sensitive	2010	2
SRR6152666	99.3816	51.9957	L4.7	Canada	North America	Sensitive	2013	2
SRR6152775	99.4093	56.3679	L4.7	Canada	North America	Sensitive	2013	2
SRR6152781	99.4774	58.1141	L4.3	Canada	North America	Sensitive	2010	2
SRR6152884	99.8098	60.4589	L4.5	Canada	North America	Sensitive	2005	2
SRR6152909	99.5626	57.7169	L4.7	Canada	North America	Sensitive	2005	2
SRR6152983	99.112	50.009	L4.3	Canada	North America	Sensitive	2009	2
SRR6153100	99.8922	58.3281	L4.4	Canada	North America	Sensitive	2005	2
SRR6153119	99.7953	50.9697	L4.8	Canada	North America	Sensitive	2006	2
SRR6153138	99.9113	59.9245	L4.5	Canada	North America	Sensitive	2008	2
SRR6153206	99.7667	50.4659	L4.5	Canada	North America	Other	2007	2
SRR6257083	97.5961	12.4533	L4.3	Russia	Europe	HR-TB	2008	2
SRR6325452	98.5663	11.2603	L4.1	USA	North America	Sensitive	2001	2
SRR6339651	98.9532	30.8	L4.1	Australia	Australia	MDR-TB	2011	2
SRR6339652	98.9048	27.9075	L4.1	Australia	Australia	HR-TB	2016	2
SRR6339653	99.0544	31.8947	L4.5	Australia	Australia	MDR-TB	2013	2
SRR6339654	98.7325	17.2467	L4.8	Australia	Australia	Sensitive	2017	2
SRR6356930	99.7574	32.2621	L4.8	Azerbaijan	Central-West Asia	Pre-XDR-TB	2016	2
SRR6356942	99.3828	29.2538	L4.3	Azerbaijan	Central-West Asia	MDR-TB	2016	2
SRR6356948	99.8255	28.8769	L4.2	Azerbaijan	Central-West Asia	RR-TB	2016	2
SRR6356960	98.6471	30.5428	L4.3	Azerbaijan	Central-West Asia	RR-TB	2017	2
SRR6357008	99.2828	46.257	L4.2	Azerbaijan	Central-West Asia	RR-TB	2017	2
SRR6367397	98.941	23.252	L4.1	Australia	Australia	Other	2017	2
SRR6397387	99.8064	44.6703	L4.2	Canada	North America	Sensitive	2010	2
SRR6397398	99.7523	58.2798	L4.8	Canada	North America	Sensitive	2008	2
SRR6397415	99.7598	54.4217	L4.8	Canada	North America	Sensitive	2005	2
SRR6397445	99.5751	48.4783	L4.7	Canada	North America	Sensitive	2009	2
SRR6397469	99.8896	57.4748	L4.2	Canada	North America	Sensitive	2007	2
SRR6397470	99.8905	54.1132	L4.6	Canada	North America	HR-TB	2007	2
SRR6397482	99.6025	48.36	L4.3	Canada	North America	Sensitive	2005	2
SRR6397515	99.6606	60.5397	L4.1	Canada	North America	Sensitive	2009	2
SRR6397574	99.6579	61.6442	L4.4	Canada	North America	Sensitive	2008	2
SRR6397605	99.8585	47.5511	L4.6	Canada	North America	Sensitive	2007	2
SRR6397651	99.8403	52.3154	L4.2	Canada	North America	Sensitive	2006	2
SRR6397686	99.7627	40.2303	L4.2	Canada	North America	Sensitive	2009	2
SRR6397710	99.7642	57.031	L4.5	Canada	North America	Sensitive	2010	2
SRR6397737	99.7312	57.9821	L4.1	Canada	North America	Sensitive	2009	2
SRR6397760	99.8573	58.595	L4.2	Canada	North America	Sensitive	2010	2
SRR6397762	99.6786	55.3845	L4.8	Canada	North America	Sensitive	2010	2
SRR6397926	99.9608	54.9477	L4.9	Canada	North America	Sensitive	2013	2
SRR6397934	99.6636	46.16	L4.8	Canada	North America	Sensitive	2012	2
SRR6397988	99.9565	52.7007	L4.9	Canada	North America	Sensitive	2014	2
SRR6398035	99.4827	67.8874	L4.3	Canada	North America	Sensitive	2012	2
SRR6480335	98.304	25.5027	L4.4	Indonesia	SEA	Sensitive	2014	2
SRR6480362	98.0181	23.3116	L4.3	Indonesia	SEA	Sensitive	2015	2
SRR6480385	99.1935	109.283	L4	Indonesia	SEA	Sensitive	2009	2
SRR6480475	97.8398	26.9686	L4	Indonesia	SEA	Sensitive	2008	2
SRR6480516	98.3433	37.1234	L4.8	Indonesia	SEA	Sensitive	2014	2
SRR6480608	98.872	45.8064	L4.3	Indonesia	SEA	Sensitive	2011	2
SRR6807722	99.4436	21.6259	L4.1	Moldova	Europe	Sensitive	2012	2
SRR6807727	99.5654	28.3321	L4.4	Moldova	Europe	Sensitive	2016	2
SRR6824373	99.714	139.82	L4.5	China	East Asia	MDR-TB	2007	2
SRR6824634	99.8742	214.782	L4.4	China	East Asia	MDR-TB	2007	2
SRR6824702	99.9967	163.07	L4.4	China	East Asia	Sensitive	2007	2
SRR7496476	99.1954	42.4543	L4.5	USA	North America	Sensitive	2009	2
SRR7496487	99.3762	33.4425	L4.7	USA	North America	Sensitive	2013	2
SRR7496495	99.5084	196.463	L4	USA	North America	Sensitive	2011	2
SRR7496535	99.4936	94.3453	L4.3	USA	North America	HR-TB	2004	2
SRR7585421	98.5364	16.5178	L4.4	India	South Asia	MDR-TB	2011	2
SRR7585436	98.5326	21.4365	L4.2	India	South Asia	Pre-XDR-TB	2014	2
SRR7781498	98.9417	40.4167	L4.7	Italy	Europe	MDR-TB	2015	2
SRR7795463	98.8727	52.3106	L4.1	Sri Lanka	South Asia	HR-TB	2015	2
SRR832988	99.6918	111.65	L4.4	South Africa	Africa	MDR-TB	2009	2
SRR833162	96.0391	11.894	L4.3	South Africa	Africa	MDR-TB	2008	2
SRR833188	99.6121	139.483	L4.8	South Africa	Africa	MDR-TB	2008	2
SRR8380887	99.1668	79.5852	L4	India	South Asia	HR-TB	2016	2
SRR8380903	99.265	39.9476	L4.7	India	South Asia	Sensitive	2017	2
SRR8380926	99.331	50.8907	L4.1	India	South Asia	Sensitive	2017	2
SRR9028479	99.4572	53.8766	L4.9	Pakistan	South Asia	Pre-XDR-TB	2016	2
DRR034374	98.5397	15.5397	L4.3	Japan	East Asia	Sensitive	2013	3
DRR034385	98.6315	17.6019	L4.9	Japan	East Asia	Sensitive	2013	3
DRR034415	98.7787	23.8972	L4.3	Japan	East Asia	Sensitive	2013	3
DRR034456	99.4132	29.2222	L4.9	Japan	East Asia	Sensitive	2008	3
DRR034513	98.0779	20.4008	L4.7	Japan	East Asia	Sensitive	2008	3
DRR034521	98.8573	24.9869	L4.9	Japan	East Asia	Sensitive	2008	3
DRR034528	98.5099	23.2801	L4.9	Japan	East Asia	Sensitive	2008	3
DRR034534	98.6118	27.9421	L4	Japan	East Asia	Sensitive	2008	3
DRR130056	99.9034	22.5987	L4.1	Japan	East Asia	MDR-TB	2012	3
DRR130088	98.8436	69.7367	L4.3	Japan	East Asia	Pre-XDR-TB	2012	3
DRR130127	99.2747	87.8377	L4.8	Japan	East Asia	MDR-TB	2011	3
DRR130187	98.9388	133.365	L4.3	Japan	East Asia	Pre-XDR-TB	2002	3
DRR130200	99.4983	122.499	L4	Japan	East Asia	Pre-XDR-TB	2003	3
DRR130242	99.564	95.7321	L4.9	Japan	East Asia	MDR-TB	2002	3
ERR036227	96.6444	20.0809	L4.7	Malawi	Africa	Sensitive	1997	3
ERR036245	96.6291	30.8265	L4.3	Malawi	Africa	Sensitive	1997	3
ERR038254	96.7096	49.7806	L4.8	UK	Europe	Sensitive	2006	3
ERR038277	97.4466	63.2196	L4.1	UK	Europe	Sensitive	2002	3
ERR039325	97.4887	47.6208	L4.1	UK	Europe	Sensitive	2002	3
ERR046997	96.4838	24.3874	L4	UK	Europe	Sensitive	2006	3
ERR067634	99.518	74.5739	L4.3	Russia	Europe	Sensitive	2009	3
ERR067748	99.8061	42.5705	L4.2	Russia	Europe	MDR-TB	2008	3
ERR072037	98.9268	58.7117	L4.4	UK	Europe	Sensitive	2005	3
ERR072039	99.0973	60.1914	L4	UK	Europe	Sensitive	2006	3
ERR133829	99.7041	61.7587	L4	Russia	Europe	Sensitive	2008	3
ERR133857	99.5959	62.0013	L4.7	Russia	Europe	Sensitive	2008	3
ERR133897	99.7201	108.171	L4	Russia	Europe	Sensitive	2008	3
ERR137250	99.8652	44.1089	L4.2	Russia	Europe	MDR-TB	2009	3
ERR1413484	97.1971	14.4948	L4.6	UK	Europe	HR-TB	2007	3
ERR144546	99.5482	52.8637	L4.7	Russia	Europe	Sensitive	2009	3
ERR158573	99.6347	93.2866	L4.2	Russia	Europe	HR-TB	2009	3
ERR161019	99.3274	67.1025	L4	Malawi	Africa	Sensitive	2003	3
ERR161055	99.8896	36.6893	L4.8	Malawi	Africa	Other	2003	3
ERR1633783	99.6053	44.8342	L4.5	South Africa	Africa	Sensitive	2010	3
ERR1633812	99.393	49.2928	L4.4	South Africa	Africa	Sensitive	2010	3
ERR163938	99.6382	45.3858	L4.1	Malawi	Africa	Sensitive	2004	3
ERR163940	99.8374	53.61	L4.4	Malawi	Africa	Sensitive	2004	3
ERR163942	99.7946	41.8351	L4.4	Malawi	Africa	Sensitive	2004	3
ERR163949	99.6369	33.9194	L4.1	Malawi	Africa	Sensitive	2004	3
ERR1679650	98.6713	33.4526	L4.6	Nigeria	Africa	Sensitive	2012	3
ERR176484	98.3386	22.0369	L4.4	Malawi	Africa	Sensitive	1998	3
ERR176488	98.5758	30.9467	L4.7	Malawi	Africa	Sensitive	1997	3
ERR176550	98.1286	35.2417	L4	Malawi	Africa	Sensitive	2000	3
ERR176563	97.8619	52.2919	L4.3	Malawi	Africa	Sensitive	1999	3
ERR176628	98.4616	35.2405	L4.4	Malawi	Africa	Sensitive	1997	3
ERR176687	98.4328	20.5321	L4.3	Malawi	Africa	Sensitive	2000	3
ERR181704	99.4316	55.1561	L4	Malawi	Africa	Sensitive	2006	3
ERR181955	99.3197	51.7482	L4	Malawi	Africa	Sensitive	2001	3
ERR181973	98.4848	47.2619	L4.3	Malawi	Africa	Sensitive	2005	3
ERR182050	98.866	38.6183	L4.9	Malawi	Africa	Sensitive	2006	3
ERR212000	99.5414	47.1661	L4.2	Malawi	Africa	Sensitive	2002	3
ERR212036	99.5208	24.9604	L4.8	Malawi	Africa	Sensitive	2000	3
ERR216945	99.272	28.1532	L4.8	Malawi	Africa	Sensitive	2008	3
ERR2179711	99.6551	57.483	L4.1	China	East Asia	Sensitive	2007	3
ERR2179757	99.9049	106.472	L4.4	China	East Asia	Sensitive	2009	3
ERR2179778	99.9369	148.111	L4.5	China	East Asia	Sensitive	2009	3
ERR2179807	99.5026	49.8155	L4.2	China	East Asia	MDR-TB	2007	3
ERR2179819	99.4709	58.2583	L4	China	East Asia	Sensitive	2009	3
ERR2179820	99.2441	53.9204	L4	China	East Asia	Sensitive	2009	3
ERR2179825	99.4151	52.3877	L4.1	China	East Asia	Sensitive	2009	3
ERR2179850	99.5912	16.3572	L4	China	East Asia	Sensitive	2007	3
ERR2179857	99.5182	16.6769	L4	China	East Asia	Sensitive	2007	3
ERR221537	99.5412	43.1669	L4.2	Malawi	Africa	Sensitive	2001	3
ERR2228851	98.1216	10.5111	L4.8	Denmark	Europe	Sensitive	2004	3
ERR228045	99.7442	66.7643	L4	Russia	Europe	HR-TB	2010	3
ERR2432991	98.7847	15.3089	L4.3	Brazil	South America	HR-TB	2015	3
ERR2432997	98.7273	10.6639	L4.8	Brazil	South America	Other	2015	3
ERR2446132	99.4092	49.5443	L4.7	Netherlands	Europe	Sensitive	2016	3
ERR2446149	99.5816	37.6684	L4.1	Netherlands	Europe	Sensitive	2016	3
ERR2446158	99.8307	46.9087	L4.9	Netherlands	Europe	Sensitive	2016	3
ERR2446246	99.767	33.5026	L4	Netherlands	Europe	Sensitive	2016	3
ERR2446251	99.735	47.0741	L4.9	Netherlands	Europe	Sensitive	2016	3
ERR2446256	99.5104	50.7008	L4	Netherlands	Europe	Sensitive	2016	3
ERR2446259	99.627	45.6894	L4	Netherlands	Europe	Sensitive	2016	3
ERR2446304	98.8125	67.3297	L4.3	Netherlands	Europe	Sensitive	2016	3
ERR2446315	99.0117	58.3175	L4.6	Netherlands	Europe	Sensitive	2016	3
ERR2446420	98.9722	50.3336	L4.6	Netherlands	Europe	Sensitive	2016	3
ERR2446442	99.4758	42.778	L4.7	Netherlands	Europe	Sensitive	2016	3
ERR2446482	99.6765	45.6886	L4.5	Netherlands	Europe	Sensitive	2016	3
ERR2446487	99.7437	47.2237	L4	Netherlands	Europe	Sensitive	2016	3
ERR2446492	99.8571	47.8833	L4	Netherlands	Europe	Sensitive	2016	3
ERR2446542	99.4134	57.4038	L4.4	Netherlands	Europe	Sensitive	2016	3
ERR2446558	99.6958	44.331	L4.5	Netherlands	Europe	Sensitive	2016	3
ERR2446585	99.3315	81.3174	L4.5	Netherlands	Europe	Sensitive	2016	3
ERR245685	94.0818	17.225	L4.9	Malawi	Africa	Sensitive	2006	3
ERR245785	95.8319	33.7972	L4.9	Malawi	Africa	Sensitive	1999	3
ERR245835	95.607	28.5428	L4.9	Malawi	Africa	Sensitive	2003	3
ERR2652941	99.9863	67.4862	L4.9	Canada	North America	Sensitive	1999	3
ERR2652980	98.0018	33.0485	L4.4	Brazil	South America	HR-TB	2000	3
ERR2652986	98.8606	35.0238	L4.9	Brazil	South America	Sensitive	2004	3
ERR2652992	99.5438	29.8636	L4.7	Brazil	South America	MDR-TB	2010	3
ERR2653014	99.0419	21.2431	L4.4	Brazil	South America	Other	2005	3
ERR2653025	99.4712	17.5695	L4.9	Brazil	South America	Sensitive	2006	3
ERR2653026	99.1242	14.9171	L4.8	Brazil	South America	HR-TB	2006	3
ERR2653055	99.3902	19.9054	L4.1	Brazil	South America	Pre-XDR-TB	2008	3
ERR2653075	98.6808	20.5904	L4.3	Brazil	South America	Pre-XDR-TB	2010	3
ERR2653089	98.9862	33.9093	L4.7	Brazil	South America	MDR-TB	2011	3
ERR2653101	99.0259	22.7551	L4.7	Brazil	South America	MDR-TB	2011	3
ERR2653102	98.6113	18.5735	L4.7	Brazil	South America	Pre-XDR-TB	2011	3
ERR2653116	99.2982	45.7452	L4.8	Brazil	South America	Pre-XDR-TB	2011	3
ERR2653121	99.3274	67.0422	L4.7	Brazil	South America	MDR-TB	2008	3
ERR2653134	99.7201	141.491	L4.8	Brazil	South America	Pre-XDR-TB	2009	3
ERR2653163	99.6009	149.1	L4.9	Brazil	South America	HR-TB	2010	3
ERR2653195	99.6763	166.782	L4.4	Brazil	South America	Pre-XDR-TB	2008	3
ERR2653198	99.1191	143.875	L4.4	Brazil	South America	Pre-XDR-TB	2008	3
ERR2653210	99.7523	359.358	L4.3	Brazil	South America	MDR-TB	2011	3
ERR2653225	99.8029	300.873	L4.8	Brazil	South America	MDR-TB	2010	3
ERR2653228	99.9732	155.342	L4.9	Brazil	South America	Sensitive	2010	3
ERR2653229	99.6855	331.261	L4.4	Brazil	South America	Pre-XDR-TB	2010	3
ERR2706926	99.2189	46.5253	L4.6	Democratic Republic of the Congo	Africa	MDR-TB	2006	3
ERR2706940	99.721	57.8959	L4.9	Democratic Republic of the Congo	Africa	MDR-TB	2006	3
ERR2706941	99.093	37.6389	L4	Democratic Republic of the Congo	Africa	RR-TB	2006	3
ERR2706953	99.1449	49.1136	L4.7	Democratic Republic of the Congo	Africa	Sensitive	2006	3
ERR2707049	99.1268	72.0708	L4.7	Democratic Republic of the Congo	Africa	Sensitive	2007	3
ERR2707057	99.4705	85.6277	L4.6	Democratic Republic of the Congo	Africa	MDR-TB	2007	3
ERR2707080	98.6164	48.6156	L4.1	Democratic Republic of the Congo	Africa	MDR-TB	2007	3
ERR2707121	99.0819	51.7328	L4.7	Democratic Republic of the Congo	Africa	Sensitive	2008	3
ERR2707132	99.3279	56.3008	L4.6	Democratic Republic of the Congo	Africa	MDR-TB	2008	3
ERR2707168	99.2905	87.0607	L4.6	Democratic Republic of the Congo	Africa	MDR-TB	2009	3
ERR2791544	98.8102	35.9645	L4	Finland	Europe	Sensitive	2001	3
ERR2791547	98.6447	32.5367	L4	Finland	Europe	Sensitive	2005	3
ERR2791553	98.6949	27.3153	L4	Finland	Europe	Sensitive	2000	3
ERR2791563	98.5774	52.886	L4	Finland	Europe	Sensitive	2002	3
ERR2851357	98.9762	22.1656	L4	Lebanon	Central-West Asia	Sensitive	2016	3
ERR2851360	97.7198	10.88	L4.7	Lebanon	Central-West Asia	Sensitive	2016	3
ERR2851363	98.1618	13.49	L4.1	Lebanon	Central-West Asia	Sensitive	2016	3
ERR2851368	98.4786	45.8764	L4.6	Lebanon	Central-West Asia	Other	2016	3
ERR3077986	99.5708	119.474	L4.2	Tanzania	Africa	Sensitive	2014	3
ERR3078000	99.5549	138.724	L4.2	Tanzania	Africa	MDR-TB	2014	3
ERR3078007	99.5201	124.814	L4.2	Tanzania	Africa	MDR-TB	2014	3
ERR3256115	98.8153	52.5417	L4.3	Philippines	SEA	MDR-TB	2012	3
ERR3256131	99.5424	64.3149	L4.1	Philippines	SEA	HR-TB	2012	3
ERR3257975	99.5031	113.094	L4.4	France	Europe	Sensitive	2017	3
ERR3257979	99.5186	111.463	L4.4	France	Europe	Sensitive	2017	3
ERR3257989	99.3379	159.565	L4.3	France	Europe	Sensitive	2017	3
ERR3257996	99.3318	365.465	L4.3	France	Europe	Sensitive	2017	3
ERR3340696	98.3423	90.816	L4.1	South Africa	Africa	Sensitive	1996	3
ERR4553448	98.3519	15.0748	L4	Bangladesh	South Asia	HR-TB	2005	3
ERR4553456	98.9364	17.3687	L4.9	Bangladesh	South Asia	MDR-TB	2005	3
ERR4553478	98.3707	14.4426	L4	Bangladesh	South Asia	MDR-TB	2006	3
ERR4553488	98.3967	16.2362	L4.8	Bangladesh	South Asia	HR-TB	2006	3
ERR4553568	98.0897	10.4147	L4	Bangladesh	South Asia	MDR-TB	2007	3
ERR4553599	98.2046	22.0961	L4.4	Bangladesh	South Asia	MDR-TB	2008	3
ERR4553624	99.3304	33.1179	L4.9	Bangladesh	South Asia	MDR-TB	2008	3
ERR4553627	99.0837	25.1607	L4	Bangladesh	South Asia	MDR-TB	2008	3
ERR4553633	98.9751	30.0826	L4	Bangladesh	South Asia	MDR-TB	2008	3
ERR4553641	99.2537	23.1726	L4.9	Bangladesh	South Asia	MDR-TB	2008	3
ERR4553665	98.6543	22.6037	L4	Bangladesh	South Asia	MDR-TB	2008	3
ERR4553670	98.8917	22.2946	L4	Bangladesh	South Asia	HR-TB	2008	3
ERR4553695	96.9587	35.4923	L4.3	Bangladesh	SouthAsia	MDR-TB	2009	3
ERR4553713	99.0514	33.8013	L4.8	Bangladesh	South Asia	MDR-TB	2009	3
ERR4553714	98.9219	31.4587	L4.8	Bangladesh	South Asia	MDR-TB	2009	3
ERR4553716	98.6695	23.6901	L4	Bangladesh	South Asia	MDR-TB	2009	3
ERR4553752	98.8966	28.6294	L4.5	Bangladesh	SouthAsia	MDR-TB	2009	3
ERR4553824	98.9463	34.6638	L4	Bangladesh	South Asia	MDR-TB	2010	3
ERR4553860	98.9472	31.4434	L4.8	Bangladesh	South Asia	MDR-TB	2011	3
ERR4553864	98.4617	50.5122	L4.3	Bangladesh	South Asia	MDR-TB	2011	3
ERR4553885	98.2434	51.4152	L4.8	Bangladesh	South Asia	Pre-XDR-TB	2011	3
ERR651003	98.07	5.36	L4.1	Hungary	Europe	Sensitive	1805	3
ERR651004	99.89	83.53	L4.8	Hungary	Europe	Sensitive	1787	3
ERR751463	97.9842	24.9668	L4.3	Peru	South America	MDR-TB	2012	3
ERR751563	98.2699	29.8923	L4.3	Peru	South America	Pre-XDR-TB	2010	3
ERR751639	99.4233	29.5591	L4.5	Thailand	SEA	Other	2006	3
ERR751643	99.274	26.3988	L4.4	Thailand	SEA	Sensitive	2006	3
ERR752017	98.9698	26.493	L4.4	Thailand	SEA	HR-TB	2006	3
ERR752041	99.4116	23.1284	L4.5	Thailand	SEA	Sensitive	2005	3
ERR760785	99.3936	71.271	L4.1	Argentina	South America	MDR-TB	2013	3
ERR760802	99.4975	109.753	L4.1	Argentina	South America	MDR-TB	2013	3
ERR760819	99.392	62.5892	L4.1	Argentina	South America	MDR-TB	2013	3
ERR760917	99.4842	118.955	L4.1	Argentina	South America	MDR-TB	2013	3
ERR9117715	98.9551	46.8367	L4.7	UK	Europe	Sensitive	2019	3
ERR983232	99.2168	33.6937	L4.7	Myanmar	SEA	MDR-TB	2013	3
SRR1013575	97.2592	36.6252	L4	South Korea	East Asia	HR-TB	2006	3
SRR10147679	99.2642	40.2328	L4.5	Iran	Central-West Asia	RR-TB	2017	3
SRR10147686	98.8165	25.0874	L4.1	Iran	Central-West Asia	Sensitive	2014	3
SRR10147695	98.9325	49.4091	L4.3	Iran	Central-West Asia	MDR-TB	2017	3
SRR10147702	99.0247	35.1518	L4.5	Iran	Central-West Asia	Other	2017	3
SRR1019170	99.2676	212.675	L4.3	India	South Asia	MDR-TB	2013	3
SRR10272562	99.2078	23.9426	L4.4	New Zealand	Australia	Sensitive	2001	3
SRR10272565	99.2077	33.6438	L4.4	New Zealand	Australia	Sensitive	1992	3
SRR10272567	99.2869	91.6074	L4.3	New Zealand	Australia	Sensitive	2002	3
SRR10272571	99.1817	20.7071	L4.4	New Zealand	Australia	Sensitive	2009	3
SRR10303296	99.2372	21.1269	L4.3	Kazakhstan	Central-West Asia	HR-TB	2018	3
SRR10303298	99.4708	38.1169	L4.5	Kazakhstan	Central-West Asia	Sensitive	2018	3
SRR10303324	99.1108	25.1623	L4.4	Kazakhstan	Central-West Asia	MDR-TB	2018	3
SRR10305745	99.2422	225.313	L4.4	China	East Asia	Sensitive	2007	3
SRR10305986	99.6407	141.782	L4.2	China	East Asia	Other	2007	3
SRR10321137	99.1509	32.862	L4.4	India	South Asia	Sensitive	2019	3
SRR10397092	99.4532	59.398	L4.3	Georgia	Central-West Asia	MDR-TB	2017	3
SRR10397114	99.8105	71.6897	L4.1	Georgia	Central-West Asia	MDR-TB	2017	3
SRR10397195	99.5575	49.1093	L4.3	Georgia	Central-West Asia	Sensitive	2018	3
SRR10397196	99.7235	65.4899	L4.8	Georgia	Central-West Asia	Sensitive	2018	3
SRR10397257	99.7873	57.9247	L4.2	Georgia	Central-West Asia	Sensitive	2017	3
SRR10430375	99.1108	25.1623	L4.4	Kazakhstan	Central-West Asia	MDR-TB	2018	3
SRR1062851	99.0097	21.9283	L4.8	South Africa	Africa	MDR-TB	2011	3
SRR10808432	97.4875	25.6726	L4.4	Indonesia	SEA	Sensitive	2014	3
SRR10808719	98.577	75.9155	L4.8	Indonesia	SEA	MDR-TB	2014	3
SRR10808766	99.4077	74.5947	L4.9	Indonesia	SEA	Sensitive	2014	3
SRR10808779	97.7845	25.0305	L4.4	Indonesia	SEA	Sensitive	2014	3
SRR10808934	97.7446	33.0847	L4.3	Indonesia	SEA	Sensitive	2014	3
SRR10809005	99.5506	47.622	L4.9	Indonesia	SEA	Sensitive	2015	3
SRR10809014	99.373	50.7387	L4.8	Indonesia	SEA	Sensitive	2015	3
SRR10809015	99.456	55.6142	L4.5	Indonesia	SEA	HR-TB	2016	3
SRR10809038	99.255	37.0483	L4.3	Indonesia	SEA	Other	2015	3
SRR10809102	99.4606	45.5215	L4.6	Indonesia	SEA	MDR-TB	2015	3
SRR10809106	99.0712	18.6885	L4	Indonesia	SEA	Sensitive	2015	3
SRR10809135	99.5208	59.4866	L4.9	Indonesia	SEA	Sensitive	2015	3
SRR10809140	99.606	64.1734	L4.9	Indonesia	SEA	HR-TB	2015	3
SRR10809150	99.059	28.4885	L4.7	Indonesia	SEA	Sensitive	2015	3
SRR10809189	99.3712	60.5536	L4.3	Indonesia	SEA	Sensitive	2015	3
SRR1140944	99.0615	44.612	L4.3	India	South Asia	MDR-TB	2013	3
SRR11524778	99.51	86.9653	L4.8	Sweden	Europe	Sensitive	1679	3
SRR11567791	99.8555	213.172	L4.1	China	East Asia	Pre-XDR-TB	2016	3
SRR11662222	99.5604	246.545	L4.2	Thailand	SEA	MDR-TB	2017	3
SRR11662396	99.784	130.327	L4.5	Thailand	SEA	RR-TB	2017	3
SRR1172203	99.2388	29.4645	L4.3	Iran	Central-West Asia	MDR-TB	2013	3
SRR1172359	99.3589	19.2795	L4.2	Iran	Central-West Asia	Pre-XDR-TB	2013	3
SRR1173802	99.6289	21.3023	L4.4	India	South Asia	Sensitive	2003	3
SRR1174323	99.6908	50.7406	L4.4	Iran	Central-West Asia	MDR-TB	2012	3
SRR1180218	98.2944	46.3056	L4.4	Iran	Central-West Asia	MDR-TB	2009	3
SRR1187088	99.2771	22.7954	L4.1	Canada	North America	Sensitive	2011	3
SRR1187946	99.5023	36.4815	L4.1	Canada	North America	Sensitive	2012	3
SRR1188181	99.5721	34.4282	L4.1	Canada	North America	Sensitive	2012	3
SRR12420661	99.4048	32.2986	L4	China	East Asia	Sensitive	2006	3
SRR12420677	99.2356	26.351	L4.3	China	East Asia	Sensitive	2006	3
SRR13232414	99.3654	38.0577	L4.8	Kazakhstan	Central-West Asia	Sensitive	2019	3
SRR13232438	99.6231	33.9894	L4.8	Kazakhstan	Central-West Asia	Sensitive	2019	3
SRR13232441	99.5823	55.477	L4.2	Kazakhstan	Central-West Asia	Sensitive	2019	3
SRR13232443	98.9348	24.4946	L4.8	Kazakhstan	Central-West Asia	Sensitive	2018	3
SRR13232447	99.5616	89.5575	L4.7	Kazakhstan	Central-West Asia	Sensitive	2018	3
SRR13232606	98.638	16.5076	L4.1	Kazakhstan	Central-West Asia	Sensitive	2019	3
SRR13232631	98.5171	19.025	L4.1	Kazakhstan	Central-West Asia	Other	2019	3
SRR13232633	99.267	46.3187	L4.8	Kazakhstan	Central-West Asia	Sensitive	2019	3
SRR13423543	99.6823	37.2595	L4.8	China	East Asia	Pre-XDR-TB	2013	3
SRR13423601	99.6983	67.2507	L4.8	China	East Asia	Sensitive	2015	3
SRR13423611	99.5817	69.9672	L4.8	China	East Asia	Sensitive	2016	3
SRR15315814	99.6452	154.834	L4.2	China	East Asia	Sensitive	1998	3
SRR15316010	99.7684	234.039	L4	China	East Asia	Sensitive	1998	3
SRR15316093	99.7038	158.602	L4.2	China	East Asia	Sensitive	1998	3
SRR15316264	99.693	197.098	L4.5	China	East Asia	MDR-TB	2003	3
SRR15316356	99.3095	159.467	L4	China	East Asia	Sensitive	2003	3
SRR15316432	99.706	190.861	L4.5	China	East Asia	Sensitive	2008	3
SRR15316487	99.9331	271.091	L4.5	China	East Asia	Sensitive	2008	3
SRR15316596	99.508	229.284	L4	China	East Asia	Sensitive	2008	3
SRR1640571	99.4326	19.954	L4.8	Canada	North America	Sensitive	2013	3
SRR1723961	99.1434	18.4868	L4.8	China	East Asia	Sensitive	2007	3
SRR1723993	93.001	11.737	L4.4	China	East Asia	HR-TB	2007	3
SRR1735639	98.879	33.0011	L4.5	UK	Europe	Sensitive	2013	3
SRR1735713	98.8621	26.8685	L4.5	UK	Europe	Sensitive	2014	3
SRR18213751	99.5159	33.0541	L4.6	UK	Europe	Sensitive	2011	3
SRR18213807	99.6521	42.8252	L4.8	UK	Europe	Sensitive	2009	3
SRR3085262	99.1395	49.3099	L4.2	Tajikistan	Central-West Asia	MDR-TB	2010	3
SRR3105735	98.5986	42.4809	L4.1	India	South Asia	MDR-TB	2009	3
SRR3105741	98.3078	26.2503	L4.2	India	South Asia	Pre-XDR-TB	2009	3
SRR3105743	98.9284	29.6202	L4.5	India	South Asia	Pre-XDR-TB	2009	3
SRR3675504	98.6861	21.8832	L4.9	UK	Europe	Sensitive	2015	3
SRR3675521	98.643	18.6795	L4.2	UK	Europe	Other	2015	3
SRR4423142	98.555	68.7939	L4.9	Bangladesh	South Asia	Pre-XDR-TB	2008	3
SRR4423168	97.9228	78.9735	L4.3	Bangladesh	South Asia	Pre-XDR-TB	2008	3
SRR4423179	98.9047	87.4137	L4	Bangladesh	South Asia	Pre-XDR-TB	2010	3
SRR4423181	99.3898	75.9579	L4	Bangladesh	South Asia	Pre-XDR-TB	2010	3
SRR5065276	98.5796	45.4458	L4.2	Vietnam	SEA	HR-TB	2010	3
SRR5065374	98.6306	45.348	L4.8	Vietnam	SEA	Sensitive	2011	3
SRR5065493	98.496	37.1701	L4.7	Vietnam	SEA	Sensitive	2010	3
SRR5067382	98.6778	32.5799	L4.2	Vietnam	SEA	HR-TB	2010	3
SRR5067384	98.3578	53.6534	L4.4	Vietnam	SEA	HR-TB	2010	3
SRR5067435	98.8882	64.1553	L4.2	Vietnam	SEA	MDR-TB	2010	3
SRR5067578	97.8792	28.8652	L4.6	Vietnam	SEA	HR-TB	2010	3
SRR5067621	98.3163	31.3228	L4.2	Vietnam	SEA	Sensitive	2010	3
SRR5073502	98.8398	37.5858	L4.8	Vietnam	SEA	Sensitive	2009	3
SRR5073620	97.9039	29.5452	L4.6	Vietnam	SEA	Sensitive	2009	3
SRR5073837	98.5052	54.4468	L4.1	Vietnam	SEA	Sensitive	2009	3
SRR5073876	98.1439	57.8406	L4.6	Vietnam	SEA	Sensitive	2009	3
SRR5074178	98.7896	62.937	L4.1	Vietnam	SEA	Sensitive	2009	3
SRR5074294	99.0668	38.3335	L4.4	New Zealand	Australia	Sensitive	2008	3
SRR5074709	99.1413	115.219	L4.3	New Zealand	Australia	Sensitive	2010	3
SRR5074713	99.2276	93.1346	L4.4	New Zealand	Australia	Sensitive	2008	3
SRR5341254	98.6506	26.3791	L4.2	India	South Asia	Sensitive	2006	3
SRR5341275	99.757	18.1062	L4.2	India	South Asia	HR-TB	2015	3
SRR5341282	99.5302	20.3911	L4.6	India	South Asia	Sensitive	2015	3
SRR5341301	99.9053	76.2048	L4.4	India	South Asia	Sensitive	2014	3
SRR5341306	99.7556	60.7038	L4.4	India	South Asia	Pre-XDR-TB	2014	3
SRR5341344	99.851	99.637	L4.6	India	South Asia	Sensitive	2014	3
SRR5341369	99.9976	82.5996	L4.9	India	South Asia	Sensitive	2014	3
SRR5341372	99.3771	17.2669	L4.2	India	South Asia	HR-TB	2014	3
SRR5341389	99.3921	15.2166	L4.5	India	South Asia	Pre-XDR-TB	2014	3
SRR5451697	99.4401	16.3063	L4.5	Kazakhstan	Central-West Asia	Sensitive	2012	3
SRR5451703	99.5767	27.5812	L4.5	Kazakhstan	Central-West Asia	Sensitive	2012	3
SRR5520597	99.5011	17.7627	L4.9	Papua New Guinea	Australia	Sensitive	2014	3
SRR5520603	99.3446	17.0045	L4.9	Papua New Guinea	Australia	Sensitive	2014	3
SRR5551667	98.9092	16.4796	L4.8	Papua New Guinea	Australia	Pre-XDR-TB	2015	3
SRR5681148	99.5908	62.9678	L4.4	Canada	North America	Sensitive	1999	3
SRR5681181	99.6064	193.541	L4.4	Canada	North America	Sensitive	2009	3
SRR5709914	99.964	99.1321	L4.9	Thailand	SEA	Sensitive	2012	3
SRR5709969	99.7959	116.071	L4.5	Thailand	SEA	MDR-TB	2009	3
SRR5817470	98.6963	105.032	L4.3	Australia	Australia	MDR-TB	2015	3
SRR5817471	98.9464	32.2534	L4.3	Australia	Australia	MDR-TB	2007	3
SRR6040105	99.6122	11.0695	L4.8	Australia	Australia	Sensitive	2010	3
SRR6044821	99.4043	25.2964	L4.9	UK	Europe	Sensitive	2016	3
SRR6045507	98.8413	24.6175	L4.6	UK	Europe	Other	2016	3
SRR6046391	99.1518	23.5072	L4.1	UK	Europe	Other	2016	3
SRR6046786	99.0005	28.5648	L4.4	UK	Europe	Sensitive	2016	3
SRR6079916	99.7077	25.9104	L4.2	Australia	Australia	Sensitive	2011	3
SRR6079920	99.6851	14.3535	L4.8	Australia	Australia	Sensitive	2011	3
SRR6079925	99.5407	24.1243	L4.8	Australia	Australia	Sensitive	2014	3
SRR6079952	99.9533	23.8711	L4.9	Australia	Australia	Sensitive	2014	3
SRR6079973	99.8989	19.4196	L4.9	Australia	Australia	Sensitive	2013	3
SRR6117333	99.9103	20.887	L4.9	Australia	Australia	Sensitive	2014	3
SRR6117341	99.7241	19.7093	L4.1	Australia	Australia	Sensitive	2010	3
SRR6152710	99.6124	47.2894	L4.5	Canada	North America	Sensitive	2014	3
SRR6152763	99.803	53.446	L4.8	Canada	North America	Sensitive	2013	3
SRR6152847	99.9218	65.1646	L4.9	Canada	North America	Sensitive	2006	3
SRR6152884	99.8098	60.4589	L4.5	Canada	North America	Sensitive	2005	3
SRR6152907	99.9164	57.0277	L4.5	Canada	North America	HR-TB	2005	3
SRR6152921	99.5889	51.0001	L4.8	Canada	North America	Other	2009	3
SRR6152991	99.5843	49.0396	L4.4	Canada	North America	HR-TB	2008	3
SRR6152995	99.8321	101.256	L4.8	Canada	North America	Sensitive	2008	3
SRR6153017	99.9784	59.2759	L4.9	Canada	North America	Sensitive	2010	3
SRR6153206	99.7667	50.4659	L4.5	Canada	North America	Other	2007	3
SRR6257083	97.5961	12.4533	L4.3	Russia	Europe	HR-TB	2008	3
SRR6280330	99.6824	56.4492	L4.2	China	East Asia	Sensitive	2012	3
SRR6339648	98.6311	17.0248	L4.3	Australia	Australia	MDR-TB	2011	3
SRR6339649	98.9731	67.4721	L4.1	Australia	Australia	Pre-XDR-TB	2015	3
SRR6339651	98.9532	30.8	L4.1	Australia	Australia	MDR-TB	2011	3
SRR6339652	98.9048	27.9075	L4.1	Australia	Australia	HR-TB	2016	3
SRR6339653	99.0544	31.8947	L4.5	Australia	Australia	MDR-TB	2013	3
SRR6339654	98.7325	17.2467	L4.8	Australia	Australia	Sensitive	2017	3
SRR6356970	99.9427	40.899	L4.2	Azerbaijan	Central-West Asia	MDR-TB	2016	3
SRR6367397	98.941	23.252	L4.1	Australia	Australia	Other	2017	3
SRR6397391	99.5807	61.1288	L4.4	Canada	North America	Sensitive	2008	3
SRR6397397	99.0498	55.1487	L4.3	Canada	North America	Sensitive	2008	3
SRR6397435	99.6746	59.0043	L4.7	Canada	North America	Other	2005	3
SRR6397445	99.5751	48.4783	L4.7	Canada	North America	Sensitive	2009	3
SRR6397470	99.8905	54.1132	L4.6	Canada	North America	HR-TB	2007	3
SRR6397481	99.5675	59.046	L4.1	Canada	North America	Sensitive	2005	3
SRR6397553	99.8658	59.6489	L4.2	Canada	North America	Sensitive	2004	3
SRR6397594	99.8634	52.7003	L4.2	Canada	North America	Sensitive	2009	3
SRR6397605	99.8585	47.5511	L4.6	Canada	North America	Sensitive	2007	3
SRR6397677	99.7303	60.8913	L4.7	Canada	North America	Sensitive	2010	3
SRR6397782	99.5993	51.6386	L4.2	Canada	North America	Sensitive	2005	3
SRR6397787	99.414	59.8549	L4.3	Canada	North America	Sensitive	2006	3
SRR6397806	99.7712	58.815	L4.7	Canada	North America	Sensitive	2010	3
SRR6397918	99.9606	59.5746	L4.9	Canada	North America	Sensitive	2013	3
SRR6397927	98.7846	63.2963	L4.3	Canada	North America	Sensitive	2013	3
SRR6397930	98.8287	61.3423	L4.3	Canada	North America	Sensitive	2012	3
SRR6397931	99.888	64.7781	L4.2	Canada	North America	Sensitive	2012	3
SRR6397933	99.9781	63.3379	L4.9	Canada	North America	Sensitive	2012	3
SRR6398006	99.606	63.5775	L4.1	Canada	North America	Sensitive	2012	3
SRR6398031	99.8345	50.7426	L4.2	Canada	North America	Sensitive	2012	3
SRR6398043	99.7598	52.4943	L4.8	Canada	North America	Sensitive	2014	3
SRR6398062	99.3164	57.5225	L4.4	Canada	North America	Sensitive	2011	3
SRR6480378	98.6981	51.0196	L4.1	Indonesia	SEA	HR-TB	2008	3
SRR6480385	99.1935	109.283	L4	Indonesia	SEA	Sensitive	2009	3
SRR6480436	97.8619	24.5568	L4.1	Indonesia	SEA	Sensitive	2008	3
SRR6480475	97.8398	26.9686	L4	Indonesia	SEA	Sensitive	2008	3
SRR6480499	98.1075	42.0877	L4.8	Indonesia	SEA	Sensitive	2015	3
SRR6480608	98.872	45.8064	L4.3	Indonesia	SEA	Sensitive	2011	3
SRR6824298	99.9895	175.9	L4.4	China	East Asia	Sensitive	2007	3
SRR6824373	99.714	139.82	L4.5	China	East Asia	MDR-TB	2007	3
SRR6824553	99.8551	94.3859	L4.4	China	East Asia	Sensitive	2007	3
SRR7496479	99.4904	91.1246	L4.3	USA	North America	Sensitive	2009	3
SRR7496495	99.5084	196.463	L4	USA	North America	Sensitive	2011	3
SRR7496505	99.1873	56.3049	L4.5	USA	North America	Sensitive	2010	3
SRR7496553	99.5966	109.847	L4.7	USA	North America	Sensitive	2009	3
SRR7781507	99.2965	35.0161	L4.9	Italy	Europe	MDR-TB	2015	3
SRR7795464	99.0056	53.377	L4.1	Sri Lanka	South Asia	MDR-TB	2015	3
SRR7829581	99.52	45.9334	L4.2	Italy	Europe	MDR-TB	2015	3
SRR7898215	99.3203	75.4121	L4.1	India	South Asia	HR-TB	2003	3
SRR833139	97.5202	54.8489	L4.1	South Africa	Africa	MDR-TB	2008	3
SRR833151	99.8005	146.128	L4.8	South Africa	Africa	Sensitive	2009	3
SRR8380887	99.1668	79.5852	L4	India	South Asia	HR-TB	2016	3
SRR8380903	99.265	39.9476	L4.7	India	South Asia	Sensitive	2017	3
SRR8380921	99.2023	93.6438	L4.1	India	South Asia	HR-TB	2016	3
SRR8380930	99.3697	61.8221	L4.1	India	South Asia	Sensitive	2017	3
SRR8380933	98.9136	31.7503	L4.2	India	South Asia	HR-TB	2017	3
SRR8651650	99.7935	155.024	L4.1	China	East Asia	Pre-XDR-TB	2014	3
SRR924694	98.1157	75.7335	L4.3	South Africa	Africa	Pre-XDR-TB	2008	3

## Sheet: Table S3
Clock model	Tree prior	Rate (95% HPD)	Coefficient of variation (95% HPD)	Tree height (95% HPD)	Log marginal likelihood	Log Bayes factor
						Strict clock	Uncorrelated lognormal relaxed clock	Strict clock	Uncorrelated lognormal relaxed clock	Uncorrelated lognormal relaxed clock	Strict clock
						Constant population	Constant population	Bayesian Skyride	Bayesian Skyride	Bayesian Skygrid	Bayesian Skygrid
Path sampling method
Strict clock	Bayesian Skygrid	1.07E-07 (1.0165E-7, 1.128E-7)	NA	779.0001 (732.9112, 826.5615)	-6.47515e+06	0
Uncorrelated lognormal relaxed clock	Bayesian Skygrid	1.09E-07 (1.0167E-7, 1.1576E-7)	0.1646 (0.1441, 0.1855)	776.7477 (713.4536, 844.5897)	-6.47536e+06	209.493	0
Uncorrelated lognormal relaxed clock	Bayesian Skyride	1.11E-7 (1.0377E-7, 1.1843E-7)	0.1667 (0.1448, 0.1871)	702.7629 (649.4208, 759.394)	-6.47539e+06	245.66	36.1673	0
Strict clock	Bayesian Skyride	1.08E-07 (1.0242E-7, 1.1375E-7)	NA	746.6211 (705.7637, 794.2904)	-6.47553e+06	379.98	170.488	134.32	0
Uncorrelated lognormal relaxed clock	Constant population	1.08E-07 (1.0035E-7, 1.1587E-7)	0.1655 (0.1444, 0.1863)	809.808 (739.2735, 886.4777)	-6.47559e+06	439.933	230.441	194.273	59.9529	0
Strict clock	Constant population	1.07E-07 (1.0129E-7, 1.1291E-7)	NA	790.8145 (743.8468, 841.8626)	-6.4757e+06	552.177	342.684	306.517	172.196	112.244	0
Stepping stone method
Strict clock	Bayesian Skygrid	1.07E-07 (1.0165E-7, 1.128E-7)	NA	779.0001 (732.9112, 826.5615)	-6.47518e+06	0
Uncorrelated lognormal relaxed clock	Bayesian Skygrid	1.09E-07 (1.0167E-7, 1.1576E-7)	0.1646 (0.1441, 0.1855)	776.7477 (713.4536, 844.5897)	-6.47538e+06	192.014	0
Uncorrelated lognormal relaxed clock	Bayesian Skyride	1.11E-7 (1.0377E-7, 1.1843E-7)	0.1667 (0.1448, 0.1871)	702.7629 (649.4208, 759.394)	-6.47542e+06	237.42	45.4056	0
Strict clock	Bayesian Skyride	1.08E-07 (1.0242E-7, 1.1375E-7)	NA	746.6211 (705.7637, 794.2904)	-6.47556e+06	380.645	188.631	143.226	0
Uncorrelated lognormal relaxed clock	Constant population	1.08E-07 (1.0035E-7, 1.1587E-7)	0.1655 (0.1444, 0.1863)	809.808 (739.2735, 886.4777)	-6.47562e+06	440.619	248.605	203.199	59.9736	0
Strict clock	Constant population	1.07E-07 (1.0129E-7, 1.1291E-7)	NA	790.8145 (743.8468, 841.8626)	-6.47574e+06	553.797	361.783	316.378	173.152	113.178	0

## Sheet: Table S4
State transition model	Prior distribution on the root node	log(L)	d.f.	AIC	weight
All-dates-different (ARD)	FitzJohn	-6829.85	72	13803.7	0.855708
All-dates-different (ARD)	Equal	-6831.93	72	13807.9	0.107171
All-dates-different (ARD)	Estimated	-6832.99	72	13810	0.0371213
Symmetry rate (SYM)	FitzJohn	-7051.83	36	14175.7	1.46031e-81
Symmetry rate (SYM)	Equal	-7053.95	36	14179.9	1.75634e-82
Symmetry rate (SYM)	Estimated	-7053.95	36	14179.9	1.75634e-82
Equal rates (ER)	FitzJohn	-7937.45	1	15876.9	0
Equal rates (ER)	Equal	-7939.64	1	15881.3	0
Equal rates (ER)	Estimated	-7939.64	1	15881.3	0
